# Supplementary material for: Selective expansion of myeloid and NK cells in humanized mice yields human-like vaccine responses
Source: Nat Commun. 2018 Nov 28;9:5031. doi: 10.1038/s41467-018-07478-2 (PMC6262001; doi:10.1038/s41467-018-07478-2)
Supplement: Supplementary file 3 — Supplementary Data 1 [file 41467_2018_7478_MOESM3_ESM.xlsx]

## Sheet: NRG-HIS
ENS ID	base mean	Log2 FC	lfcSE	stat	pvalue	padj	SYMBOL
ENSG00000080824	295.181	-1.78845	0.260743	-6.85903	6.93e-12	2.26e-08	HSP90AA1	heat shock protein 90kDa alpha family class A member 1 [Source:HGNC Symbol;Acc:HGNC:5253]
ENSG00000124831	136.631	-1.05354	0.230034	-4.57995	4.65e-06	0.005054	LRRFIP1	leucine rich repeat (in FLII) interacting protein 1 [Source:HGNC Symbol;Acc:HGNC:6702]
ENSG00000197061	70.5578	1.31286	0.282141	4.65321	3.27e-06	0.005054	HIST1H4C	histone cluster 1, H4c [Source:HGNC Symbol;Acc:HGNC:4787]
ENSG00000249348	356.669	-1.16177	0.274145	-4.2378	2.26e-05	0.0183966	UGDH-AS1	UGDH antisense RNA 1 [Source:HGNC Symbol;Acc:HGNC:40601]
ENSG00000275512	298.225	-0.797576	0.208593	-3.82359	0.000131522	0.0857526	RP11-322E11.2
ENSG00000279662	137.155	-0.97607	0.260111	-3.75252	0.000175067	0.0951196	RP11-609N14.4

## Sheet: NRGF-HIS Flt3LG
ENS ID	base mean	Log2 FC	lfcSE	stat	pvalue	padj	SYMBOL
ENSG00000005381	378.186	-2.37318	0.267885	-8.85897	8.08e-19	9.7e-15	MPO	myeloperoxidase [Source:HGNC Symbol;Acc:HGNC:7218]
ENSG00000107290	398.183	-1.43582	0.283745	-5.06023	4.19e-07	0.00117295	SETX	senataxin [Source:HGNC Symbol;Acc:HGNC:445]
ENSG00000138674	1069.48	-1.46916	0.284904	-5.1567	2.51e-07	0.00117295	SEC31A	SEC31 homolog A, COPII coat complex component [Source:HGNC Symbol;Acc:HGNC:17052]
ENSG00000163736	220.287	-1.7994	0.357673	-5.03084	4.88e-07	0.00117295	PPBP	pro-platelet basic protein [Source:HGNC Symbol;Acc:HGNC:9240]
ENSG00000186891	1183.34	0.963178	0.188327	5.11438	3.15e-07	0.00117295	TNFRSF18	tumor necrosis factor receptor superfamily member 18 [Source:HGNC Symbol;Acc:HGNC:11914]
ENSG00000177427	135.86	1.76389	0.353574	4.98875	6.08e-07	0.00121642	MIEF2	mitochondrial elongation factor 2 [Source:HGNC Symbol;Acc:HGNC:17920]
ENSG00000162402	273.928	-1.72837	0.361603	-4.77973	1.76e-06	0.00263513	USP24	ubiquitin specific peptidase 24 [Source:HGNC Symbol;Acc:HGNC:12623]
ENSG00000196549	95.2001	-1.78465	0.371665	-4.80177	1.57e-06	0.00263513	MME	membrane metallo-endopeptidase [Source:HGNC Symbol;Acc:HGNC:7154]
ENSG00000174292	43.9618	-2.0878	0.441131	-4.73283	2.21e-06	0.00295458	TNK1	tyrosine kinase non receptor 1 [Source:HGNC Symbol;Acc:HGNC:11940]
ENSG00000077984	2055.25	1.25006	0.268874	4.64922	3.33e-06	0.00400156	CST7	cystatin F [Source:HGNC Symbol;Acc:HGNC:2479]
ENSG00000166387	106.822	-1.77438	0.388459	-4.56774	4.93e-06	0.00538267	PPFIBP2	PPFIA binding protein 2 [Source:HGNC Symbol;Acc:HGNC:9250]
ENSG00000072682	44.85	-1.91912	0.430957	-4.45316	8.46e-06	0.00643973	P4HA2	prolyl 4-hydroxylase subunit alpha 2 [Source:HGNC Symbol;Acc:HGNC:8547]
ENSG00000103342	783.97	-0.953173	0.212717	-4.48094	7.43e-06	0.00643973	GSPT1	G1 to S phase transition 1 [Source:HGNC Symbol;Acc:HGNC:4621]
ENSG00000121053	79.183	-1.98578	0.442934	-4.48325	7.35e-06	0.00643973	EPX	eosinophil peroxidase [Source:HGNC Symbol;Acc:HGNC:3423]
ENSG00000123636	490.97	-1.06936	0.241673	-4.42484	9.65e-06	0.00643973	BAZ2B	bromodomain adjacent to zinc finger domain 2B [Source:HGNC Symbol;Acc:HGNC:963]
ENSG00000146247	445.778	-1.40039	0.312943	-4.47492	7.64e-06	0.00643973	PHIP	pleckstrin homology domain interacting protein [Source:HGNC Symbol;Acc:HGNC:15673]
ENSG00000150907	220.409	-1.35384	0.305697	-4.4287	9.48e-06	0.00643973	FOXO1	forkhead box O1 [Source:HGNC Symbol;Acc:HGNC:3819]
ENSG00000166181	589.715	-0.98123	0.220877	-4.44242	8.9e-06	0.00643973	API5	apoptosis inhibitor 5 [Source:HGNC Symbol;Acc:HGNC:594]
ENSG00000126709	2932.29	0.876457	0.200112	4.37982	1.19e-05	0.00679281	IFI6	interferon alpha inducible protein 6 [Source:HGNC Symbol;Acc:HGNC:4054]
ENSG00000169116	195.319	-1.39557	0.317212	-4.39948	1.09e-05	0.00679281	PARM1	prostate androgen-regulated mucin-like protein 1 [Source:HGNC Symbol;Acc:HGNC:24536]
ENSG00000198954	195.66	-1.43476	0.327377	-4.38258	1.17e-05	0.00679281	KIF1BP	KIF1 binding protein [Source:HGNC Symbol;Acc:HGNC:23419]
ENSG00000132704	406.921	-1.09523	0.251231	-4.35947	1.3e-05	0.00680802	FCRL2	Fc receptor like 2 [Source:HGNC Symbol;Acc:HGNC:14875]
ENSG00000188994	793.124	-0.946213	0.216957	-4.3613	1.29e-05	0.00680802	ZNF292	zinc finger protein 292 [Source:HGNC Symbol;Acc:HGNC:18410]
ENSG00000140750	1436.56	-0.919847	0.21284	-4.32178	1.55e-05	0.00774532	ARHGAP17	Rho GTPase activating protein 17 [Source:HGNC Symbol;Acc:HGNC:18239]
ENSG00000114268	209.589	1.62699	0.37843	4.29931	1.71e-05	0.00823055	PFKFB4	6-phosphofructo-2-kinase/fructose-2,6-biphosphatase 4 [Source:HGNC Symbol;Acc:HGNC:8875]
ENSG00000125775	34.628	1.8859	0.442318	4.26367	2.01e-05	0.0087405	SDCBP2	syndecan binding protein 2 [Source:HGNC Symbol;Acc:HGNC:15756]
ENSG00000126264	1151.43	0.906482	0.213527	4.24527	2.18e-05	0.0087405	HCST	hematopoietic cell signal transducer [Source:HGNC Symbol;Acc:HGNC:16977]
ENSG00000139291	423.575	-1.12167	0.263665	-4.25415	2.1e-05	0.0087405	TMEM19	transmembrane protein 19 [Source:HGNC Symbol;Acc:HGNC:25605]
ENSG00000211747	347.487	1.15445	0.270373	4.26983	1.96e-05	0.0087405	TRBV20-1	T cell receptor beta variable 20-1 [Source:HGNC Symbol;Acc:HGNC:12196]
ENSG00000226986	143.507	1.70985	0.402126	4.25203	2.12e-05	0.0087405	RP11-543B16.2
ENSG00000111269	369.053	-1.13082	0.267308	-4.2304	2.33e-05	0.00875528	CREBL2	cAMP responsive element binding protein like 2 [Source:HGNC Symbol;Acc:HGNC:2350]
ENSG00000124406	86.871	-1.76838	0.417903	-4.23155	2.32e-05	0.00875528	ATP8A1	ATPase phospholipid transporting 8A1 [Source:HGNC Symbol;Acc:HGNC:13531]
ENSG00000111530	628.881	-1.06047	0.251587	-4.21511	2.5e-05	0.00908595	CAND1	cullin associated and neddylation dissociated 1 [Source:HGNC Symbol;Acc:HGNC:30688]
ENSG00000064989	135.596	-1.70779	0.406817	-4.19794	2.69e-05	0.00951463	CALCRL	calcitonin receptor like receptor [Source:HGNC Symbol;Acc:HGNC:16709]
ENSG00000169575	689.851	-1.43503	0.342567	-4.18904	2.8e-05	0.00961252	VPREB1	pre-B lymphocyte 1 [Source:HGNC Symbol;Acc:HGNC:12709]
ENSG00000101347	5472.2	-0.786685	0.188359	-4.17651	2.96e-05	0.00987523	SAMHD1	SAM and HD domain containing deoxynucleoside triphosphate triphosphohydrolase 1 [Source:HGNC Symbol;Acc:HGNC:15925]
ENSG00000170482	64.9333	-1.62985	0.391185	-4.16643	3.09e-05	0.0100432	SLC23A1	solute carrier family 23 member 1 [Source:HGNC Symbol;Acc:HGNC:10974]
ENSG00000206527	275.566	-1.25958	0.303536	-4.1497	3.33e-05	0.0105216	HACD2	3-hydroxyacyl-CoA dehydratase 2 [Source:HGNC Symbol;Acc:HGNC:9640]
ENSG00000138399	237.666	-1.16506	0.283024	-4.11648	3.85e-05	0.011139	FASTKD1	FAST kinase domains 1 [Source:HGNC Symbol;Acc:HGNC:26150]
ENSG00000155287	250.529	1.13697	0.27648	4.11229	3.92e-05	0.011139	SLC25A28	solute carrier family 25 member 28 [Source:HGNC Symbol;Acc:HGNC:23472]
ENSG00000158290	227.584	-1.3584	0.330658	-4.10817	3.99e-05	0.011139	CUL4B	cullin 4B [Source:HGNC Symbol;Acc:HGNC:2555]
ENSG00000213741	5598.35	0.727242	0.176814	4.11303	3.9e-05	0.011139	RPS29	ribosomal protein S29 [Source:HGNC Symbol;Acc:HGNC:10419]
ENSG00000228157	60.403	-1.80858	0.438268	-4.12664	3.68e-05	0.011139	AC007952.5
ENSG00000083123	150.079	1.32529	0.323819	4.09268	4.26e-05	0.0113187	BCKDHB	branched chain keto acid dehydrogenase E1, beta polypeptide [Source:HGNC Symbol;Acc:HGNC:987]
ENSG00000169442	55730.2	0.709829	0.173601	4.08885	4.34e-05	0.0113187	CD52	CD52 molecule [Source:HGNC Symbol;Acc:HGNC:1804]
ENSG00000186648	41.3317	1.72478	0.421715	4.08993	4.31e-05	0.0113187	CARMIL3	capping protein regulator and myosin 1 linker 3 [Source:HGNC Symbol;Acc:HGNC:20272]
ENSG00000036054	417.459	-1.08029	0.267011	-4.04586	5.21e-05	0.012522	TBC1D23	TBC1 domain family member 23 [Source:HGNC Symbol;Acc:HGNC:25622]
ENSG00000169504	171.788	-1.2344	0.304564	-4.05301	5.06e-05	0.012522	CLIC4	chloride intracellular channel 4 [Source:HGNC Symbol;Acc:HGNC:13518]
ENSG00000187608	9695.28	0.849609	0.209296	4.05936	4.92e-05	0.012522	ISG15	ISG15 ubiquitin-like modifier [Source:HGNC Symbol;Acc:HGNC:4053]
ENSG00000197705	99.9448	-1.59367	0.393805	-4.04685	5.19e-05	0.012522	KLHL14	kelch like family member 14 [Source:HGNC Symbol;Acc:HGNC:29266]
ENSG00000105374	7635.93	1.05557	0.262344	4.02362	5.73e-05	0.0132365	NKG7	natural killer cell granule protein 7 [Source:HGNC Symbol;Acc:HGNC:7830]
ENSG00000165102	651.468	-0.914104	0.227095	-4.02522	5.69e-05	0.0132365	HGSNAT	heparan-alpha-glucosaminide N-acetyltransferase [Source:HGNC Symbol;Acc:HGNC:26527]
ENSG00000115020	163.846	-1.36329	0.339754	-4.01259	6.01e-05	0.0133693	PIKFYVE	phosphoinositide kinase, FYVE-type zinc finger containing [Source:HGNC Symbol;Acc:HGNC:23785]
ENSG00000197044	61.3616	1.75773	0.438077	4.01237	6.01e-05	0.0133693	ZNF441	zinc finger protein 441 [Source:HGNC Symbol;Acc:HGNC:20875]
ENSG00000204434	289.19	1.32103	0.329988	4.00327	6.25e-05	0.013642	POTEKP	POTE ankyrin domain family member K, pseudogene [Source:HGNC Symbol;Acc:HGNC:30182]
ENSG00000197061	3426.54	1.00968	0.252898	3.99243	6.54e-05	0.014026	HIST1H4C	histone cluster 1, H4c [Source:HGNC Symbol;Acc:HGNC:4787]
ENSG00000185885	14826.7	0.701466	0.176652	3.97089	7.16e-05	0.015087	IFITM1	interferon induced transmembrane protein 1 [Source:HGNC Symbol;Acc:HGNC:5412]
ENSG00000175893	146.78	-1.42808	0.36084	-3.95766	7.57e-05	0.0156724	ZDHHC21	zinc finger DHHC-type containing 21 [Source:HGNC Symbol;Acc:HGNC:20750]
ENSG00000164330	361.218	-1.28577	0.326152	-3.94225	8.07e-05	0.0163048	EBF1	early B-cell factor 1 [Source:HGNC Symbol;Acc:HGNC:3126]
ENSG00000165457	520.808	0.964287	0.244738	3.94008	8.15e-05	0.0163048	FOLR2	folate receptor beta [Source:HGNC Symbol;Acc:HGNC:3793]
ENSG00000171316	508.765	-1.17722	0.299679	-3.92828	8.56e-05	0.0168448	CHD7	chromodomain helicase DNA binding protein 7 [Source:HGNC Symbol;Acc:HGNC:20626]
ENSG00000177311	135.549	-1.32114	0.337574	-3.91363	9.09e-05	0.0176121	ZBTB38	zinc finger and BTB domain containing 38 [Source:HGNC Symbol;Acc:HGNC:26636]
ENSG00000167600	980.08	-0.837287	0.214162	-3.90959	9.25e-05	0.0176244	CYP2S1	cytochrome P450 family 2 subfamily S member 1 [Source:HGNC Symbol;Acc:HGNC:15654]
ENSG00000108798	1666.53	0.684784	0.175551	3.90078	9.59e-05	0.0177163	ABI3	ABI family member 3 [Source:HGNC Symbol;Acc:HGNC:29859]
ENSG00000221990	45.8329	1.70622	0.437141	3.90314	9.5e-05	0.0177163	EXOC3-AS1	EXOC3 antisense RNA 1 [Source:HGNC Symbol;Acc:HGNC:25175]
ENSG00000117000	155.687	-1.22017	0.314702	-3.87722	0.000105656	0.0189393	RLF	rearranged L-myc fusion [Source:HGNC Symbol;Acc:HGNC:10025]
ENSG00000169397	65.4975	-1.72559	0.444952	-3.87814	0.000105257	0.0189393	RNASE3	ribonuclease A family member 3 [Source:HGNC Symbol;Acc:HGNC:10046]
ENSG00000058804	179.657	-1.179	0.305848	-3.85484	0.000115804	0.0196276	NDC1	NDC1 transmembrane nucleoporin [Source:HGNC Symbol;Acc:HGNC:25525]
ENSG00000073861	855.514	1.03672	0.269448	3.84756	0.000119302	0.0196276	TBX21	T-box 21 [Source:HGNC Symbol;Acc:HGNC:11599]
ENSG00000099795	2481.8	0.704949	0.182898	3.85433	0.000116047	0.0196276	NDUFB7	NADH:ubiquinone oxidoreductase subunit B7 [Source:HGNC Symbol;Acc:HGNC:7702]
ENSG00000101412	311.474	1.03262	0.267854	3.85515	0.000115657	0.0196276	E2F1	E2F transcription factor 1 [Source:HGNC Symbol;Acc:HGNC:3113]
ENSG00000114861	4171.25	-0.766837	0.199148	-3.85059	0.000117833	0.0196276	FOXP1	forkhead box P1 [Source:HGNC Symbol;Acc:HGNC:3823]
ENSG00000135114	2172.43	0.910208	0.236043	3.85612	0.000115203	0.0196276	OASL	2'-5'-oligoadenylate synthetase like [Source:HGNC Symbol;Acc:HGNC:8090]
ENSG00000107954	118.174	1.3076	0.340552	3.83964	0.000123212	0.0199971	NEURL1	neuralized E3 ubiquitin protein ligase 1 [Source:HGNC Symbol;Acc:HGNC:7761]
ENSG00000117155	177.053	-1.35561	0.354485	-3.82418	0.000131207	0.0206744	SSX2IP	SSX family member 2 interacting protein [Source:HGNC Symbol;Acc:HGNC:16509]
ENSG00000204604	348.179	-1.15465	0.30193	-3.82424	0.000131177	0.0206744	ZNF468	zinc finger protein 468 [Source:HGNC Symbol;Acc:HGNC:33105]
ENSG00000240583	213.941	-1.17494	0.307442	-3.82167	0.00013255	0.0206744	AQP1	aquaporin 1 (Colton blood group) [Source:HGNC Symbol;Acc:HGNC:633]
ENSG00000165949	73.6477	1.64327	0.430383	3.81815	0.000134456	0.0207028	IFI27	interferon alpha inducible protein 27 [Source:HGNC Symbol;Acc:HGNC:5397]
ENSG00000102471	97.8243	1.36015	0.357098	3.8089	0.000139586	0.0212205	NDFIP2	Nedd4 family interacting protein 2 [Source:HGNC Symbol;Acc:HGNC:18537]
ENSG00000101447	48.3762	1.68885	0.44506	3.79466	0.000147847	0.0221955	FAM83D	family with sequence similarity 83 member D [Source:HGNC Symbol;Acc:HGNC:16122]
ENSG00000077232	589.363	-0.95466	0.251942	-3.7892	0.000151131	0.0224084	DNAJC10	DnaJ heat shock protein family (Hsp40) member C10 [Source:HGNC Symbol;Acc:HGNC:24637]
ENSG00000119397	578.511	-0.906189	0.239667	-3.78103	0.000156182	0.0228749	CNTRL	centriolin [Source:HGNC Symbol;Acc:HGNC:1858]
ENSG00000054267	996.511	-0.784309	0.20848	-3.76204	0.000168534	0.0243867	ARID4B	AT-rich interaction domain 4B [Source:HGNC Symbol;Acc:HGNC:15550]
ENSG00000137265	463.757	-1.04056	0.277202	-3.75378	0.000174185	0.024552	IRF4	interferon regulatory factor 4 [Source:HGNC Symbol;Acc:HGNC:6119]
ENSG00000170776	1690.58	-0.934708	0.248938	-3.75479	0.000173489	0.024552	AKAP13	A-kinase anchoring protein 13 [Source:HGNC Symbol;Acc:HGNC:371]
ENSG00000244879	185.606	-1.31599	0.350794	-3.75146	0.000175809	0.024552	GABPB1-AS1	GABPB1 antisense RNA 1 [Source:HGNC Symbol;Acc:HGNC:44157]
ENSG00000143185	450.517	1.31248	0.350138	3.74847	0.000177916	0.0245606	XCL2	X-C motif chemokine ligand 2 [Source:HGNC Symbol;Acc:HGNC:10646]
ENSG00000035681	556.519	-0.847154	0.227713	-3.72028	0.000199002	0.0259785	NSMAF	neutral sphingomyelinase activation associated factor [Source:HGNC Symbol;Acc:HGNC:8017]
ENSG00000070961	2772.03	-0.928236	0.248878	-3.72968	0.00019172	0.0259785	ATP2B1	ATPase plasma membrane Ca2+ transporting 1 [Source:HGNC Symbol;Acc:HGNC:814]
ENSG00000134545	510.446	0.916414	0.24631	3.72057	0.000198775	0.0259785	KLRC1	killer cell lectin like receptor C1 [Source:HGNC Symbol;Acc:HGNC:6374]
ENSG00000163737	46.8932	-1.64	0.440402	-3.72386	0.000196201	0.0259785	PF4	platelet factor 4 [Source:HGNC Symbol;Acc:HGNC:8861]
ENSG00000196440	58.2876	1.62232	0.435224	3.72754	0.000193356	0.0259785	ARMCX4	armadillo repeat containing, X-linked 4 [Source:HGNC Symbol;Acc:HGNC:28615]
ENSG00000111364	427.515	-0.965087	0.260283	-3.70783	0.000209041	0.0269956	DDX55	DEAD-box helicase 55 [Source:HGNC Symbol;Acc:HGNC:20085]
ENSG00000261485	34.2218	-1.64079	0.444903	-3.68798	0.000226044	0.0288807	PAN3-AS1	PAN3 antisense RNA 1 [Source:HGNC Symbol;Acc:HGNC:39932]
ENSG00000109814	311.992	-1.29774	0.35321	-3.67412	0.000238671	0.0298588	UGDH	UDP-glucose 6-dehydrogenase [Source:HGNC Symbol;Acc:HGNC:12525]
ENSG00000151422	89.8551	-1.38099	0.375649	-3.67628	0.000236658	0.0298588	FER	FER tyrosine kinase [Source:HGNC Symbol;Acc:HGNC:3655]
ENSG00000008869	985.403	-0.782141	0.213255	-3.66763	0.000244807	0.0300013	HEATR5B	HEAT repeat containing 5B [Source:HGNC Symbol;Acc:HGNC:29273]
ENSG00000213639	2562.16	-0.769593	0.2098	-3.66822	0.000244247	0.0300013	PPP1CB	protein phosphatase 1 catalytic subunit beta [Source:HGNC Symbol;Acc:HGNC:9282]
ENSG00000047188	85.1979	-1.51051	0.412674	-3.6603	0.000251922	0.0305614	YTHDC2	YTH domain containing 2 [Source:HGNC Symbol;Acc:HGNC:24721]
ENSG00000170832	265.67	-1.02163	0.279468	-3.65561	0.000256571	0.0308142	USP32	ubiquitin specific peptidase 32 [Source:HGNC Symbol;Acc:HGNC:19143]
ENSG00000128829	282.458	-1.17407	0.321721	-3.64933	0.000262929	0.0312651	EIF2AK4	eukaryotic translation initiation factor 2 alpha kinase 4 [Source:HGNC Symbol;Acc:HGNC:19687]
ENSG00000049768	192.237	1.07631	0.296051	3.63556	0.000277382	0.0326604	FOXP3	forkhead box P3 [Source:HGNC Symbol;Acc:HGNC:6106]
ENSG00000109320	468.053	-0.996286	0.274595	-3.6282	0.000285401	0.0328488	NFKB1	nuclear factor kappa B subunit 1 [Source:HGNC Symbol;Acc:HGNC:7794]
ENSG00000130748	481.284	0.793321	0.218751	3.62659	0.000287188	0.0328488	TMEM160	transmembrane protein 160 [Source:HGNC Symbol;Acc:HGNC:26042]
ENSG00000221926	43.1958	1.55253	0.427952	3.6278	0.000285846	0.0328488	TRIM16	tripartite motif containing 16 [Source:HGNC Symbol;Acc:HGNC:17241]
ENSG00000137100	1496.72	0.688733	0.190329	3.61865	0.000296147	0.033554	DCTN3	dynactin subunit 3 [Source:HGNC Symbol;Acc:HGNC:2713]
ENSG00000103540	168.725	-1.52112	0.421055	-3.61265	0.000303088	0.0336634	CCP110	centriolar coiled-coil protein 110 [Source:HGNC Symbol;Acc:HGNC:24342]
ENSG00000172543	3790.96	0.898428	0.248519	3.61513	0.000300196	0.0336634	CTSW	cathepsin W [Source:HGNC Symbol;Acc:HGNC:2546]
ENSG00000243660	152.769	1.39131	0.385342	3.61057	0.000305521	0.0336634	ZNF487	zinc finger protein 487 [Source:HGNC Symbol;Acc:HGNC:23488]
ENSG00000228169	350.602	1.14849	0.318536	3.60554	0.000311505	0.0340106	PPIAP19	peptidylprolyl isomerase A pseudogene 19 [Source:HGNC Symbol;Acc:HGNC:31663]
ENSG00000108106	966.382	0.722804	0.201173	3.59295	0.000326952	0.0353757	UBE2S	ubiquitin conjugating enzyme E2 S [Source:HGNC Symbol;Acc:HGNC:17895]
ENSG00000170242	562.374	-0.894896	0.249236	-3.59055	0.000329978	0.0353842	USP47	ubiquitin specific peptidase 47 [Source:HGNC Symbol;Acc:HGNC:20076]
ENSG00000100162	475.65	0.984922	0.275376	3.57665	0.00034803	0.0354223	CENPM	centromere protein M [Source:HGNC Symbol;Acc:HGNC:18352]
ENSG00000105612	1509.46	0.720133	0.20117	3.57972	0.000343962	0.0354223	DNASE2	deoxyribonuclease II, lysosomal [Source:HGNC Symbol;Acc:HGNC:2960]
ENSG00000110422	291.06	-0.987231	0.275328	-3.58565	0.000336236	0.0354223	HIPK3	homeodomain interacting protein kinase 3 [Source:HGNC Symbol;Acc:HGNC:4915]
ENSG00000167851	1907.97	0.674964	0.188569	3.57939	0.000344391	0.0354223	CD300A	CD300a molecule [Source:HGNC Symbol;Acc:HGNC:19319]
ENSG00000182541	362.523	-1.00294	0.279881	-3.58344	0.000339095	0.0354223	LIMK2	LIM domain kinase 2 [Source:HGNC Symbol;Acc:HGNC:6614]
ENSG00000203747	1127.59	0.764443	0.213607	3.57873	0.000345272	0.0354223	FCGR3A	Fc fragment of IgG receptor IIIa [Source:HGNC Symbol;Acc:HGNC:3619]
ENSG00000137965	961.179	0.721149	0.202473	3.5617	0.000368461	0.0371867	IFI44	interferon induced protein 44 [Source:HGNC Symbol;Acc:HGNC:16938]
ENSG00000119866	1545.11	-0.734583	0.207333	-3.54302	0.000395576	0.0395906	BCL11A	B-cell CLL/lymphoma 11A [Source:HGNC Symbol;Acc:HGNC:13221]
ENSG00000022267	894.483	-1.2695	0.360502	-3.52147	0.000429169	0.0403031	FHL1	four and a half LIM domains 1 [Source:HGNC Symbol;Acc:HGNC:3702]
ENSG00000092148	289.95	-1.16232	0.329742	-3.52494	0.000423574	0.0403031	HECTD1	HECT domain E3 ubiquitin protein ligase 1 [Source:HGNC Symbol;Acc:HGNC:20157]
ENSG00000105810	588.978	-0.870932	0.247626	-3.51712	0.000436253	0.0403031	CDK6	cyclin dependent kinase 6 [Source:HGNC Symbol;Acc:HGNC:1777]
ENSG00000137441	690.531	1.29821	0.36758	3.53178	0.00041277	0.0403031	FGFBP2	fibroblast growth factor binding protein 2 [Source:HGNC Symbol;Acc:HGNC:29451]
ENSG00000138758	984.025	-0.73439	0.208354	-3.52472	0.000423923	0.0403031	SEPT11	septin 11 [Source:HGNC Symbol;Acc:HGNC:25589]
ENSG00000142089	8036.86	0.594325	0.168388	3.5295	0.000416339	0.0403031	IFITM3	interferon induced transmembrane protein 3 [Source:HGNC Symbol;Acc:HGNC:5414]
ENSG00000160932	777.857	0.756641	0.215125	3.51722	0.0004361	0.0403031	LY6E	lymphocyte antigen 6 complex, locus E [Source:HGNC Symbol;Acc:HGNC:6727]
ENSG00000163913	138.324	-1.13001	0.320767	-3.52286	0.000426924	0.0403031	IFT122	intraflagellar transport 122 [Source:HGNC Symbol;Acc:HGNC:13556]
ENSG00000172183	7235.52	0.580209	0.164275	3.53194	0.000412526	0.0403031	ISG20	interferon stimulated exonuclease gene 20 [Source:HGNC Symbol;Acc:HGNC:6130]
ENSG00000197063	244.6	-1.14915	0.326577	-3.51879	0.000433525	0.0403031	MAFG	MAF bZIP transcription factor G [Source:HGNC Symbol;Acc:HGNC:6781]
ENSG00000124486	349.846	-0.969259	0.275749	-3.515	0.000439748	0.0403158	USP9X	ubiquitin specific peptidase 9, X-linked [Source:HGNC Symbol;Acc:HGNC:12632]
ENSG00000110344	651.039	-1.02541	0.291958	-3.51219	0.000444427	0.0404361	UBE4A	ubiquitination factor E4A [Source:HGNC Symbol;Acc:HGNC:12499]
ENSG00000232818	114.199	1.35549	0.386193	3.50987	0.000448326	0.0404841	RPS2P32	ribosomal protein S2 pseudogene 32 [Source:HGNC Symbol;Acc:HGNC:30518]
ENSG00000125910	2075.76	0.810425	0.2311	3.50682	0.000453496	0.0406454	S1PR4	sphingosine-1-phosphate receptor 4 [Source:HGNC Symbol;Acc:HGNC:3170]
ENSG00000132361	77.2421	-1.41681	0.404882	-3.49931	0.000466458	0.0414975	CLUH	clustered mitochondria (cluA/CLU1) homolog [Source:HGNC Symbol;Acc:HGNC:29094]
ENSG00000139163	1039.84	-0.781669	0.223605	-3.49576	0.000472709	0.0417444	ETNK1	ethanolamine kinase 1 [Source:HGNC Symbol;Acc:HGNC:24649]
ENSG00000103363	4418.72	0.603381	0.172733	3.49315	0.000477354	0.0418469	TCEB2	transcription elongation factor B subunit 2 [Source:HGNC Symbol;Acc:HGNC:11619]
ENSG00000080802	296.143	-0.947975	0.272157	-3.48318	0.000495488	0.0431218	CNOT4	CCR4-NOT transcription complex subunit 4 [Source:HGNC Symbol;Acc:HGNC:7880]
ENSG00000144579	1425.31	0.701698	0.20173	3.4784	0.000504414	0.0435828	CTDSP1	CTD small phosphatase 1 [Source:HGNC Symbol;Acc:HGNC:21614]
ENSG00000108055	581.928	-1.01049	0.290721	-3.47581	0.000509308	0.0436187	SMC3	structural maintenance of chromosomes 3 [Source:HGNC Symbol;Acc:HGNC:2468]
ENSG00000132640	48.6807	-1.52723	0.439574	-3.47435	0.000512093	0.0436187	BTBD3	BTB domain containing 3 [Source:HGNC Symbol;Acc:HGNC:15854]
ENSG00000100373	66.0726	1.33174	0.383996	3.4681	0.000524151	0.0443314	UPK3A	uroplakin 3A [Source:HGNC Symbol;Acc:HGNC:12580]
ENSG00000197956	23171.9	0.601646	0.173605	3.4656	0.000529048	0.0444327	S100A6	S100 calcium binding protein A6 [Source:HGNC Symbol;Acc:HGNC:10496]
ENSG00000159111	814.211	0.768133	0.221806	3.46308	0.000534028	0.0445394	MRPL10	mitochondrial ribosomal protein L10 [Source:HGNC Symbol;Acc:HGNC:14055]
ENSG00000100453	16568.8	1.08601	0.314527	3.45285	0.000554694	0.045944	GZMB	granzyme B [Source:HGNC Symbol;Acc:HGNC:4709]
ENSG00000033800	1135.24	-0.727213	0.211195	-3.44333	0.000574601	0.0460064	PIAS1	protein inhibitor of activated STAT 1 [Source:HGNC Symbol;Acc:HGNC:2752]
ENSG00000089050	99.6636	-1.43822	0.417608	-3.44396	0.000573267	0.0460064	RBBP9	RB binding protein 9, serine hydrolase [Source:HGNC Symbol;Acc:HGNC:9892]
ENSG00000100450	2523.47	1.1101	0.322308	3.44421	0.000572723	0.0460064	GZMH	granzyme H [Source:HGNC Symbol;Acc:HGNC:4710]
ENSG00000127580	187.838	1.03632	0.300857	3.44457	0.000571969	0.0460064	WDR24	WD repeat domain 24 [Source:HGNC Symbol;Acc:HGNC:20852]
ENSG00000166575	100.063	-1.30198	0.377821	-3.44602	0.000568909	0.0460064	TMEM135	transmembrane protein 135 [Source:HGNC Symbol;Acc:HGNC:26167]
ENSG00000197093	159.372	-1.42219	0.413556	-3.43892	0.000584049	0.0464531	GAL3ST4	galactose-3-O-sulfotransferase 4 [Source:HGNC Symbol;Acc:HGNC:24145]
ENSG00000115306	648.701	-1.01675	0.296921	-3.4243	0.000616385	0.0478594	SPTBN1	spectrin beta, non-erythrocytic 1 [Source:HGNC Symbol;Acc:HGNC:11275]
ENSG00000139737	49.2403	1.43088	0.418046	3.42279	0.000619825	0.0478594	SLAIN1	SLAIN motif family member 1 [Source:HGNC Symbol;Acc:HGNC:26387]
ENSG00000140264	20013.5	0.563513	0.164664	3.42221	0.000621151	0.0478594	SERF2	small EDRK-rich factor 2 [Source:HGNC Symbol;Acc:HGNC:10757]
ENSG00000143774	5285.06	0.564707	0.165023	3.42199	0.000621654	0.0478594	GUK1	guanylate kinase 1 [Source:HGNC Symbol;Acc:HGNC:4693]
ENSG00000164494	192.037	-1.11492	0.325179	-3.42862	0.000606649	0.0478594	PDSS2	prenyl (decaprenyl) diphosphate synthase, subunit 2 [Source:HGNC Symbol;Acc:HGNC:23041]
ENSG00000117322	116.22	-1.36915	0.400684	-3.41704	0.000633069	0.0484278	CR2	complement component 3d receptor 2 [Source:HGNC Symbol;Acc:HGNC:2336]
ENSG00000011600	5048.05	0.654636	0.191683	3.4152	0.000637354	0.048447	TYROBP	TYRO protein tyrosine kinase binding protein [Source:HGNC Symbol;Acc:HGNC:12449]
ENSG00000228611	34.5105	1.44229	0.42296	3.40999	0.000649645	0.0490707	HNF4GP1	hepatocyte nuclear factor 4 gamma pseudogene 1 [Source:HGNC Symbol;Acc:HGNC:35417]
ENSG00000065413	897.628	-1.02896	0.303354	-3.39196	0.000693955	0.05104	ANKRD44	ankyrin repeat domain 44 [Source:HGNC Symbol;Acc:HGNC:25259]
ENSG00000103253	105.227	1.34885	0.397228	3.39566	0.000684624	0.05104	HAGHL	hydroxyacylglutathione hydrolase-like [Source:HGNC Symbol;Acc:HGNC:14177]
ENSG00000114331	459.486	-0.96428	0.284092	-3.39425	0.000688157	0.05104	ACAP2	ArfGAP with coiled-coil, ankyrin repeat and PH domains 2 [Source:HGNC Symbol;Acc:HGNC:16469]
ENSG00000144233	159.579	-1.30067	0.383473	-3.39181	0.000694317	0.05104	AMMECR1L	AMMECR1 like [Source:HGNC Symbol;Acc:HGNC:28658]
ENSG00000165233	1464.87	0.626369	0.184728	3.39077	0.000696966	0.05104	CARD19	caspase recruitment domain family member 19 [Source:HGNC Symbol;Acc:HGNC:28148]
ENSG00000112667	1006.5	0.654927	0.193633	3.38232	0.000718776	0.0523182	DNPH1	2'-deoxynucleoside 5'-phosphate N-hydrolase 1 [Source:HGNC Symbol;Acc:HGNC:21218]
ENSG00000104365	1077.02	-0.633503	0.187659	-3.37582	0.000735954	0.0532458	IKBKB	inhibitor of kappa light polypeptide gene enhancer in B-cells, kinase beta [Source:HGNC Symbol;Acc:HGNC:5960]
ENSG00000196604	267.962	1.15881	0.343517	3.37338	0.000742517	0.0533989	POTEF	POTE ankyrin domain family member F [Source:HGNC Symbol;Acc:HGNC:33905]
ENSG00000150636	30.1675	1.49766	0.444936	3.36602	0.000762601	0.0543842	CCDC102B	coiled-coil domain containing 102B [Source:HGNC Symbol;Acc:HGNC:26295]
ENSG00000198937	3145.22	0.565929	0.168178	3.36506	0.000765273	0.0543842	CCDC167	coiled-coil domain containing 167 [Source:HGNC Symbol;Acc:HGNC:21239]
ENSG00000235505	154.183	1.20903	0.359549	3.36263	0.000772048	0.0545429	RP11-693N9.2
ENSG00000127863	39.3183	-1.4744	0.439191	-3.35709	0.000787674	0.0549998	TNFRSF19	tumor necrosis factor receptor superfamily member 19 [Source:HGNC Symbol;Acc:HGNC:11915]
ENSG00000157600	428.043	-1.15406	0.343641	-3.35833	0.000784151	0.0549998	TMEM164	transmembrane protein 164 [Source:HGNC Symbol;Acc:HGNC:26217]
ENSG00000108651	990.649	-0.678306	0.202265	-3.35356	0.000797797	0.0552336	UTP6	UTP6, small subunit processome component [Source:HGNC Symbol;Acc:HGNC:18279]
ENSG00000197635	267.587	-1.32629	0.395587	-3.35272	0.00080022	0.0552336	DPP4	dipeptidyl peptidase 4 [Source:HGNC Symbol;Acc:HGNC:3009]
ENSG00000121210	988.214	-0.840773	0.251206	-3.34695	0.000817062	0.0560738	KIAA0922	KIAA0922 [Source:HGNC Symbol;Acc:HGNC:29146]
ENSG00000151491	49.3356	-1.48116	0.443081	-3.34287	0.000829163	0.056581	EPS8	epidermal growth factor receptor pathway substrate 8 [Source:HGNC Symbol;Acc:HGNC:3420]
ENSG00000186272	84.9919	-1.32638	0.397689	-3.33522	0.000852332	0.0578333	ZNF17	zinc finger protein 17 [Source:HGNC Symbol;Acc:HGNC:12958]
ENSG00000177954	8827.73	0.5973	0.179208	3.333	0.000859162	0.0579693	RPS27	ribosomal protein S27 [Source:HGNC Symbol;Acc:HGNC:10416]
ENSG00000092964	1517.87	-0.756778	0.228071	-3.31816	0.000906125	0.0595558	DPYSL2	dihydropyrimidinase like 2 [Source:HGNC Symbol;Acc:HGNC:3014]
ENSG00000130338	420.496	-0.876724	0.264495	-3.31471	0.000917387	0.0595558	TULP4	tubby like protein 4 [Source:HGNC Symbol;Acc:HGNC:15530]
ENSG00000134539	960.467	1.04216	0.314121	3.31771	0.000907576	0.0595558	KLRD1	killer cell lectin like receptor D1 [Source:HGNC Symbol;Acc:HGNC:6378]
ENSG00000147251	351.117	-1.02538	0.309267	-3.31552	0.000914726	0.0595558	DOCK11	dedicator of cytokinesis 11 [Source:HGNC Symbol;Acc:HGNC:23483]
ENSG00000165312	151.156	1.16278	0.350266	3.3197	0.000901129	0.0595558	OTUD1	OTU deubiquitinase 1 [Source:HGNC Symbol;Acc:HGNC:27346]
ENSG00000233597	47.6629	1.44627	0.435507	3.32089	0.000897295	0.0595558	RP11-343B5.1
ENSG00000247157	50.3035	1.41064	0.424538	3.32276	0.000891303	0.0595558	LINC01252	long intergenic non-protein coding RNA 1252 [Source:HGNC Symbol;Acc:HGNC:27888]
ENSG00000155849	1218.1	-0.802488	0.242297	-3.312	0.000926329	0.0598129	ELMO1	engulfment and cell motility 1 [Source:HGNC Symbol;Acc:HGNC:16286]
ENSG00000077097	328.868	-1.04829	0.317213	-3.30468	0.000950841	0.0598422	TOP2B	topoisomerase (DNA) II beta [Source:HGNC Symbol;Acc:HGNC:11990]
ENSG00000082516	108.45	-1.27679	0.387531	-3.29468	0.000985324	0.0598422	GEMIN5	gem nuclear organelle associated protein 5 [Source:HGNC Symbol;Acc:HGNC:20043]
ENSG00000100479	52.5845	1.46737	0.44485	3.29857	0.000971782	0.0598422	POLE2	polymerase (DNA) epsilon 2, accessory subunit [Source:HGNC Symbol;Acc:HGNC:9178]
ENSG00000100592	673.111	-0.897303	0.271843	-3.30081	0.000964059	0.0598422	DAAM1	dishevelled associated activator of morphogenesis 1 [Source:HGNC Symbol;Acc:HGNC:18142]
ENSG00000115155	110.271	1.40137	0.425754	3.2915	0.00099654	0.0598422	OTOF	otoferlin [Source:HGNC Symbol;Acc:HGNC:8515]
ENSG00000118496	68.8609	-1.28751	0.389877	-3.30236	0.000958753	0.0598422	FBXO30	F-box protein 30 [Source:HGNC Symbol;Acc:HGNC:15600]
ENSG00000120708	768.664	-0.953341	0.288212	-3.30778	0.00094039	0.0598422	TGFBI	transforming growth factor beta induced [Source:HGNC Symbol;Acc:HGNC:11771]
ENSG00000139970	373.186	-0.998894	0.303471	-3.29156	0.000996318	0.0598422	RTN1	reticulon 1 [Source:HGNC Symbol;Acc:HGNC:10467]
ENSG00000144485	118.234	1.11166	0.336328	3.30528	0.000948811	0.0598422	HES6	hes family bHLH transcription factor 6 [Source:HGNC Symbol;Acc:HGNC:18254]
ENSG00000155008	205.776	-0.93335	0.283241	-3.29525	0.000983352	0.0598422	APOOL	apolipoprotein O like [Source:HGNC Symbol;Acc:HGNC:24009]
ENSG00000164300	1033.51	-0.912361	0.276587	-3.29863	0.000971562	0.0598422	SERINC5	serine incorporator 5 [Source:HGNC Symbol;Acc:HGNC:18825]
ENSG00000165675	102.925	-1.38997	0.420683	-3.30408	0.000952895	0.0598422	ENOX2	ecto-NOX disulfide-thiol exchanger 2 [Source:HGNC Symbol;Acc:HGNC:2259]
ENSG00000172059	215.157	-1.23719	0.374495	-3.30362	0.000954447	0.0598422	KLF11	Kruppel like factor 11 [Source:HGNC Symbol;Acc:HGNC:11811]
ENSG00000172667	297.218	-1.15348	0.350223	-3.29357	0.000989253	0.0598422	ZMAT3	zinc finger matrin-type 3 [Source:HGNC Symbol;Acc:HGNC:29983]
ENSG00000113441	356.387	-1.13439	0.34493	-3.28875	0.00100634	0.0601298	LNPEP	leucyl/cystinyl aminopeptidase [Source:HGNC Symbol;Acc:HGNC:6656]
ENSG00000127540	1860.33	0.617525	0.187985	3.28497	0.00101995	0.0604952	UQCR11	ubiquinol-cytochrome c reductase, complex III subunit XI [Source:HGNC Symbol;Acc:HGNC:30862]
ENSG00000185201	14606.1	0.514608	0.15669	3.28425	0.00102253	0.0604952	IFITM2	interferon induced transmembrane protein 2 [Source:HGNC Symbol;Acc:HGNC:5413]
ENSG00000141580	450.326	-0.812996	0.247702	-3.28215	0.00103017	0.0606489	WDR45B	WD repeat domain 45B [Source:HGNC Symbol;Acc:HGNC:25072]
ENSG00000107738	10203.2	0.576167	0.176149	3.27092	0.001072	0.0625537	C10orf54	chromosome 10 open reading frame 54 [Source:HGNC Symbol;Acc:HGNC:30085]
ENSG00000108064	261.595	-1.01713	0.31122	-3.2682	0.00108234	0.0625537	TFAM	transcription factor A, mitochondrial [Source:HGNC Symbol;Acc:HGNC:11741]
ENSG00000112851	284.137	-0.912943	0.279364	-3.26793	0.00108336	0.0625537	ERBIN	erbb2 interacting protein [Source:HGNC Symbol;Acc:HGNC:15842]
ENSG00000171159	1295.9	0.679197	0.207748	3.26933	0.00107801	0.0625537	C9orf16	chromosome 9 open reading frame 16 [Source:HGNC Symbol;Acc:HGNC:17823]
ENSG00000135829	937.07	-0.952418	0.291712	-3.26493	0.00109492	0.0629187	DHX9	DEAH-box helicase 9 [Source:HGNC Symbol;Acc:HGNC:2750]
ENSG00000152520	1568.1	-0.652827	0.200295	-3.25933	0.00111676	0.0638679	PAN3	PAN3 poly(A) specific ribonuclease subunit [Source:HGNC Symbol;Acc:HGNC:29991]
ENSG00000168899	1445.18	0.645185	0.19807	3.25736	0.00112454	0.0640081	VAMP5	vesicle associated membrane protein 5 [Source:HGNC Symbol;Acc:HGNC:12646]
ENSG00000030066	872.118	-0.946091	0.291392	-3.2468	0.00116711	0.066118	NUP160	nucleoporin 160 [Source:HGNC Symbol;Acc:HGNC:18017]
ENSG00000138640	574.156	-0.972648	0.300154	-3.2405	0.00119322	0.066965	FAM13A	family with sequence similarity 13 member A [Source:HGNC Symbol;Acc:HGNC:19367]
ENSG00000198625	1075.27	-0.865366	0.267024	-3.24079	0.00119201	0.066965	MDM4	MDM4, p53 regulator [Source:HGNC Symbol;Acc:HGNC:6974]
ENSG00000109586	202.38	-1.3852	0.427819	-3.23782	0.00120447	0.066971	GALNT7	polypeptide N-acetylgalactosaminyltransferase 7 [Source:HGNC Symbol;Acc:HGNC:4129]
ENSG00000161021	217.684	-0.959519	0.296242	-3.23897	0.00119962	0.066971	MAML1	mastermind like transcriptional coactivator 1 [Source:HGNC Symbol;Acc:HGNC:13632]
ENSG00000111796	1001.06	0.890203	0.275725	3.22859	0.00124402	0.068851	KLRB1	killer cell lectin like receptor B1 [Source:HGNC Symbol;Acc:HGNC:6373]
ENSG00000255571	30.7046	1.42807	0.442562	3.22682	0.00125176	0.0689616	MIR9-3HG	MIR9-3 host gene [Source:HGNC Symbol;Acc:HGNC:27388]
ENSG00000104979	1749.52	0.644299	0.199846	3.22397	0.00126428	0.0693331	C19orf53	chromosome 19 open reading frame 53 [Source:HGNC Symbol;Acc:HGNC:24991]
ENSG00000055917	343.951	-0.822107	0.255457	-3.21819	0.00129003	0.0702989	PUM2	pumilio RNA binding family member 2 [Source:HGNC Symbol;Acc:HGNC:14958]
ENSG00000113272	211.833	0.916133	0.284744	3.2174	0.00129359	0.0702989	THG1L	tRNA-histidine guanylyltransferase 1 like [Source:HGNC Symbol;Acc:HGNC:26053]
ENSG00000188186	4133.4	0.523324	0.162788	3.21477	0.00130551	0.070627	LAMTOR4	late endosomal/lysosomal adaptor, MAPK and MTOR activator 4 [Source:HGNC Symbol;Acc:HGNC:33772]
ENSG00000138768	414.216	-0.85572	0.266917	-3.20594	0.00134622	0.0718945	USO1	USO1 vesicle transport factor [Source:HGNC Symbol;Acc:HGNC:30904]
ENSG00000177600	3455.95	0.551277	0.171954	3.20594	0.0013462	0.0718945	RPLP2	ribosomal protein lateral stalk subunit P2 [Source:HGNC Symbol;Acc:HGNC:10377]
ENSG00000196154	53148.7	0.68019	0.212175	3.2058	0.0013469	0.0718945	S100A4	S100 calcium binding protein A4 [Source:HGNC Symbol;Acc:HGNC:10494]
ENSG00000135905	511.743	-0.83462	0.260479	-3.20417	0.00135454	0.0719822	DOCK10	dedicator of cytokinesis 10 [Source:HGNC Symbol;Acc:HGNC:23479]
ENSG00000063241	827.639	0.769981	0.24055	3.20092	0.00136989	0.0724775	ISOC2	isochorismatase domain containing 2 [Source:HGNC Symbol;Acc:HGNC:26278]
ENSG00000095303	401.205	-1.03165	0.323138	-3.19259	0.00141001	0.0736272	PTGS1	prostaglandin-endoperoxide synthase 1 [Source:HGNC Symbol;Acc:HGNC:9604]
ENSG00000117593	251.761	-0.926887	0.290303	-3.19283	0.00140886	0.0736272	DARS2	aspartyl-tRNA synthetase 2, mitochondrial [Source:HGNC Symbol;Acc:HGNC:25538]
ENSG00000186827	558.171	0.82942	0.259778	3.1928	0.001409	0.0736272	TNFRSF4	tumor necrosis factor receptor superfamily member 4 [Source:HGNC Symbol;Acc:HGNC:11918]
ENSG00000184979	1145.46	0.798269	0.250878	3.18191	0.00146309	0.0760681	USP18	ubiquitin specific peptidase 18 [Source:HGNC Symbol;Acc:HGNC:12616]
ENSG00000147416	2585.64	-0.543394	0.171079	-3.17629	0.00149174	0.0772233	ATP6V1B2	ATPase H+ transporting V1 subunit B2 [Source:HGNC Symbol;Acc:HGNC:854]
ENSG00000221983	3473.68	0.535042	0.168777	3.17012	0.00152378	0.0785434	UBA52	ubiquitin A-52 residue ribosomal protein fusion product 1 [Source:HGNC Symbol;Acc:HGNC:12458]
ENSG00000108424	955.88	-0.713601	0.225582	-3.16338	0.00155948	0.0790267	KPNB1	karyopherin subunit beta 1 [Source:HGNC Symbol;Acc:HGNC:6400]
ENSG00000115310	1417.01	-0.599705	0.189556	-3.16374	0.00155754	0.0790267	RTN4	reticulon 4 [Source:HGNC Symbol;Acc:HGNC:14085]
ENSG00000143543	5061.99	0.521778	0.16485	3.16517	0.00154991	0.0790267	JTB	jumping translocation breakpoint [Source:HGNC Symbol;Acc:HGNC:6201]
ENSG00000176095	452.097	-0.786974	0.248707	-3.16426	0.00155479	0.0790267	IP6K1	inositol hexakisphosphate kinase 1 [Source:HGNC Symbol;Acc:HGNC:18360]
ENSG00000125630	309.098	-1.01073	0.319893	-3.15959	0.00157989	0.0794395	POLR1B	polymerase (RNA) I subunit B [Source:HGNC Symbol;Acc:HGNC:20454]
ENSG00000171984	643.044	0.75205	0.238035	3.15942	0.00158085	0.0794395	C20orf196	chromosome 20 open reading frame 196 [Source:HGNC Symbol;Acc:HGNC:26318]
ENSG00000005020	766.385	-0.688706	0.218261	-3.15543	0.00160264	0.0796161	SKAP2	src kinase associated phosphoprotein 2 [Source:HGNC Symbol;Acc:HGNC:15687]
ENSG00000125743	5370.79	0.582395	0.184657	3.15393	0.00161088	0.0796161	SNRPD2	small nuclear ribonucleoprotein D2 polypeptide [Source:HGNC Symbol;Acc:HGNC:11159]
ENSG00000130489	717.282	0.74385	0.235734	3.15546	0.00160246	0.0796161	SCO2	SCO2 cytochrome c oxidase assembly protein [Source:HGNC Symbol;Acc:HGNC:10604]
ENSG00000272602	53.7671	-1.31036	0.415331	-3.15497	0.00160515	0.0796161	ZNF595	zinc finger protein 595 [Source:HGNC Symbol;Acc:HGNC:27196]
ENSG00000130755	10026.1	0.513084	0.162823	3.15117	0.00162616	0.0800415	GMFG	glia maturation factor gamma [Source:HGNC Symbol;Acc:HGNC:4374]
ENSG00000095015	1216.71	-0.77159	0.245093	-3.14815	0.00164308	0.080126	MAP3K1	mitogen-activated protein kinase kinase kinase 1 [Source:HGNC Symbol;Acc:HGNC:6848]
ENSG00000105370	39.2215	1.39514	0.443613	3.14494	0.00166123	0.080126	LIM2	lens intrinsic membrane protein 2 [Source:HGNC Symbol;Acc:HGNC:6610]
ENSG00000171467	330.852	-1.07814	0.342795	-3.14514	0.00166009	0.080126	ZNF318	zinc finger protein 318 [Source:HGNC Symbol;Acc:HGNC:13578]
ENSG00000185024	220.361	1.09729	0.348699	3.14682	0.00165056	0.080126	BRF1	BRF1, RNA polymerase III transcription initiation factor 90 kDa subunit [Source:HGNC Symbol;Acc:HGNC:11551]
ENSG00000196268	128.185	-1.31452	0.417528	-3.14835	0.00164197	0.080126	ZNF493	zinc finger protein 493 [Source:HGNC Symbol;Acc:HGNC:23708]
ENSG00000109618	153.831	-1.33065	0.423407	-3.14272	0.00167384	0.0803777	SEPSECS	Sep (O-phosphoserine) tRNA:Sec (selenocysteine) tRNA synthase [Source:HGNC Symbol;Acc:HGNC:30605]
ENSG00000277791	288.167	0.872497	0.277717	3.14168	0.00167983	0.0803777	PSMB3	proteasome subunit beta 3 [Source:HGNC Symbol;Acc:HGNC:9540]
ENSG00000197016	111.867	-1.28137	0.408066	-3.14011	0.00168885	0.0804885	ZNF470	zinc finger protein 470 [Source:HGNC Symbol;Acc:HGNC:22220]
ENSG00000164603	56.7179	-1.32453	0.421996	-3.13872	0.00169686	0.0805507	BMT2	base methyltransferase of 25S rRNA 2 homolog [Source:HGNC Symbol;Acc:HGNC:26475]
ENSG00000175463	10904.3	0.555824	0.177154	3.13752	0.00170385	0.0805637	TBC1D10C	TBC1 domain family member 10C [Source:HGNC Symbol;Acc:HGNC:24702]
ENSG00000085840	57.3705	-1.38878	0.443409	-3.13205	0.00173589	0.0812685	ORC1	origin recognition complex subunit 1 [Source:HGNC Symbol;Acc:HGNC:8487]
ENSG00000131023	314.913	-0.899761	0.287324	-3.13152	0.00173905	0.0812685	LATS1	large tumor suppressor kinase 1 [Source:HGNC Symbol;Acc:HGNC:6514]
ENSG00000197157	1443.62	-0.707823	0.225932	-3.13291	0.00173082	0.0812685	SND1	staphylococcal nuclease and tudor domain containing 1 [Source:HGNC Symbol;Acc:HGNC:30646]
ENSG00000100181	50.0334	-1.29587	0.414316	-3.12774	0.00176156	0.0820012	TPTEP1	transmembrane phosphatase with tensin homology pseudogene 1 [Source:HGNC Symbol;Acc:HGNC:43648]
ENSG00000040933	445.343	-1.00956	0.32307	-3.12489	0.00177869	0.0821836	INPP4A	inositol polyphosphate-4-phosphatase type I A [Source:HGNC Symbol;Acc:HGNC:6074]
ENSG00000055609	298.881	-0.987062	0.316015	-3.12347	0.00178732	0.0821836	KMT2C	lysine methyltransferase 2C [Source:HGNC Symbol;Acc:HGNC:13726]
ENSG00000134825	2563.51	0.59476	0.190395	3.12382	0.00178519	0.0821836	TMEM258	transmembrane protein 258 [Source:HGNC Symbol;Acc:HGNC:1164]
ENSG00000183648	1623.07	0.692903	0.221982	3.12144	0.00179969	0.0821836	NDUFB1	NADH:ubiquinone oxidoreductase subunit B1 [Source:HGNC Symbol;Acc:HGNC:7695]
ENSG00000186501	1724.72	0.695604	0.222792	3.12222	0.00179495	0.0821836	TMEM222	transmembrane protein 222 [Source:HGNC Symbol;Acc:HGNC:25363]
ENSG00000109920	966.865	-1.03763	0.332709	-3.11872	0.0018164	0.0826324	FNBP4	formin binding protein 4 [Source:HGNC Symbol;Acc:HGNC:19752]
ENSG00000168016	299.343	-0.847196	0.272097	-3.11358	0.0018483	0.0837663	TRANK1	tetratricopeptide repeat and ankyrin repeat containing 1 [Source:HGNC Symbol;Acc:HGNC:29011]
ENSG00000175602	638.261	0.690706	0.222029	3.11088	0.00186534	0.0842207	CCDC85B	coiled-coil domain containing 85B [Source:HGNC Symbol;Acc:HGNC:24926]
ENSG00000197540	1023.81	0.803159	0.258346	3.10885	0.00187819	0.0844833	GZMM	granzyme M [Source:HGNC Symbol;Acc:HGNC:4712]
ENSG00000101126	333.182	-1.06819	0.343927	-3.10586	0.00189724	0.0847795	ADNP	activity dependent neuroprotector homeobox [Source:HGNC Symbol;Acc:HGNC:15766]
ENSG00000102445	892.241	-0.611132	0.196837	-3.10475	0.00190438	0.0847795	KIAA0226L	KIAA0226-like [Source:HGNC Symbol;Acc:HGNC:20420]
ENSG00000167323	685.521	0.663281	0.213651	3.10451	0.00190595	0.0847795	STIM1	stromal interaction molecule 1 [Source:HGNC Symbol;Acc:HGNC:11386]
ENSG00000070367	230.948	-0.960304	0.309638	-3.10138	0.00192623	0.0849479	EXOC5	exocyst complex component 5 [Source:HGNC Symbol;Acc:HGNC:10696]
ENSG00000170185	132.292	-1.34848	0.435033	-3.09971	0.00193713	0.0849479	USP38	ubiquitin specific peptidase 38 [Source:HGNC Symbol;Acc:HGNC:20067]
ENSG00000173706	193.641	-1.03997	0.335429	-3.10041	0.00193251	0.0849479	HEG1	heart development protein with EGF like domains 1 [Source:HGNC Symbol;Acc:HGNC:29227]
ENSG00000211456	686.089	-0.696082	0.224574	-3.09957	0.00193803	0.0849479	SACM1L	SAC1 suppressor of actin mutations 1-like (yeast) [Source:HGNC Symbol;Acc:HGNC:17059]
ENSG00000164902	561.156	-0.84256	0.271965	-3.09805	0.001948	0.0850744	PHAX	phosphorylated adaptor for RNA export [Source:HGNC Symbol;Acc:HGNC:10241]
ENSG00000047249	342.776	-0.890284	0.28807	-3.09051	0.00199812	0.085911	ATP6V1H	ATPase H+ transporting V1 subunit H [Source:HGNC Symbol;Acc:HGNC:18303]
ENSG00000131469	6292.07	0.560475	0.181481	3.08834	0.00201281	0.085911	RPL27	ribosomal protein L27 [Source:HGNC Symbol;Acc:HGNC:10328]
ENSG00000152082	507.731	0.68541	0.222058	3.08663	0.00202438	0.085911	MZT2B	mitotic spindle organizing protein 2B [Source:HGNC Symbol;Acc:HGNC:25886]
ENSG00000166595	2930	0.579177	0.18761	3.08713	0.00202102	0.085911	FAM96B	family with sequence similarity 96 member B [Source:HGNC Symbol;Acc:HGNC:24261]
ENSG00000167785	222.297	-0.989724	0.320333	-3.08968	0.00200375	0.085911	ZNF558	zinc finger protein 558 [Source:HGNC Symbol;Acc:HGNC:26422]
ENSG00000168411	189.2	1.21445	0.393171	3.08885	0.00200931	0.085911	RFWD3	ring finger and WD repeat domain 3 [Source:HGNC Symbol;Acc:HGNC:25539]
ENSG00000175707	33.244	1.3106	0.424422	3.08797	0.00201528	0.085911	KDF1	keratinocyte differentiation factor 1 [Source:HGNC Symbol;Acc:HGNC:26624]
ENSG00000180370	1186.37	-0.685491	0.221849	-3.0899	0.00200221	0.085911	PAK2	p21 (RAC1) activated kinase 2 [Source:HGNC Symbol;Acc:HGNC:8591]
ENSG00000066654	644.68	-0.992038	0.321928	-3.08155	0.00205926	0.0870834	THUMPD1	THUMP domain containing 1 [Source:HGNC Symbol;Acc:HGNC:23807]
ENSG00000223797	186.623	1.10926	0.360172	3.07981	0.00207131	0.0872859	ENTPD3-AS1	ENTPD3 antisense RNA 1 [Source:HGNC Symbol;Acc:HGNC:26710]
ENSG00000141552	2014.71	0.539079	0.175376	3.07385	0.00211314	0.0887371	ANAPC11	anaphase promoting complex subunit 11 [Source:HGNC Symbol;Acc:HGNC:14452]
ENSG00000152620	58.0415	-1.35929	0.44266	-3.07074	0.00213532	0.0893563	NADK2	NAD kinase 2, mitochondrial [Source:HGNC Symbol;Acc:HGNC:26404]
ENSG00000122884	198.805	-1.35295	0.441104	-3.06718	0.00216089	0.0901122	P4HA1	prolyl 4-hydroxylase subunit alpha 1 [Source:HGNC Symbol;Acc:HGNC:8546]
ENSG00000126267	4143.03	0.515236	0.168319	3.06107	0.00220544	0.0910218	COX6B1	cytochrome c oxidase subunit 6B1 [Source:HGNC Symbol;Acc:HGNC:2280]
ENSG00000171208	107.203	1.20661	0.394089	3.06176	0.00220037	0.0910218	NETO2	neuropilin and tolloid like 2 [Source:HGNC Symbol;Acc:HGNC:14644]
ENSG00000181274	242.33	0.892202	0.291299	3.06284	0.0021925	0.0910218	FRAT2	frequently rearranged in advanced T-cell lymphomas 2 [Source:HGNC Symbol;Acc:HGNC:16048]
ENSG00000051523	10630.3	0.522435	0.17097	3.05572	0.00224524	0.0917189	CYBA	cytochrome b-245 alpha chain [Source:HGNC Symbol;Acc:HGNC:2577]
ENSG00000085224	719.93	-0.836545	0.273626	-3.05725	0.00223376	0.0917189	ATRX	ATRX, chromatin remodeler [Source:HGNC Symbol;Acc:HGNC:886]
ENSG00000173578	47.551	-1.34699	0.440739	-3.05621	0.00224151	0.0917189	XCR1	X-C motif chemokine receptor 1 [Source:HGNC Symbol;Acc:HGNC:1625]
ENSG00000065457	266.427	-1.0176	0.334119	-3.04563	0.00232195	0.0940437	ADAT1	adenosine deaminase, tRNA specific 1 [Source:HGNC Symbol;Acc:HGNC:228]
ENSG00000100354	630.963	-0.702704	0.230838	-3.04414	0.00233347	0.0940437	TNRC6B	trinucleotide repeat containing 6B [Source:HGNC Symbol;Acc:HGNC:29190]
ENSG00000176720	75.8879	1.27242	0.417912	3.04471	0.00232903	0.0940437	BOK	BCL2-related ovarian killer [Source:HGNC Symbol;Acc:HGNC:1087]
ENSG00000180644	4844.85	0.908736	0.298358	3.04579	0.00232067	0.0940437	PRF1	perforin 1 [Source:HGNC Symbol;Acc:HGNC:9360]
ENSG00000130303	4094.15	0.514026	0.169125	3.03933	0.00237107	0.0946067	BST2	bone marrow stromal cell antigen 2 [Source:HGNC Symbol;Acc:HGNC:1119]
ENSG00000181847	551.738	0.724653	0.238407	3.03956	0.00236925	0.0946067	TIGIT	T-cell immunoreceptor with Ig and ITIM domains [Source:HGNC Symbol;Acc:HGNC:26838]
ENSG00000211710	635.97	0.721369	0.237326	3.03957	0.00236916	0.0946067	TRBV4-1	T cell receptor beta variable 4-1 [Source:HGNC Symbol;Acc:HGNC:12215]
ENSG00000109046	2028.08	-0.559321	0.184104	-3.03807	0.00238098	0.0946873	WSB1	WD repeat and SOCS box containing 1 [Source:HGNC Symbol;Acc:HGNC:19221]
ENSG00000029363	958.935	-0.767137	0.252784	-3.03476	0.00240728	0.094827	BCLAF1	BCL2 associated transcription factor 1 [Source:HGNC Symbol;Acc:HGNC:16863]
ENSG00000064201	711.577	0.707786	0.233462	3.03169	0.00243187	0.094827	TSPAN32	tetraspanin 32 [Source:HGNC Symbol;Acc:HGNC:13410]
ENSG00000136628	594.221	-0.713326	0.234908	-3.03661	0.00239252	0.094827	EPRS	glutamyl-prolyl-tRNA synthetase [Source:HGNC Symbol;Acc:HGNC:3418]
ENSG00000171681	1636.07	-0.941981	0.310618	-3.0326	0.00242453	0.094827	ATF7IP	activating transcription factor 7 interacting protein [Source:HGNC Symbol;Acc:HGNC:20092]
ENSG00000172586	697.562	0.845657	0.278711	3.03418	0.00241194	0.094827	CHCHD1	coiled-coil-helix-coiled-coil-helix domain containing 1 [Source:HGNC Symbol;Acc:HGNC:23518]
ENSG00000185379	178.099	-1.03432	0.341159	-3.03178	0.0024312	0.094827	RAD51D	RAD51 paralog D [Source:HGNC Symbol;Acc:HGNC:9823]
ENSG00000116663	1543.86	0.674515	0.222646	3.02953	0.00244931	0.0948911	FBXO6	F-box protein 6 [Source:HGNC Symbol;Acc:HGNC:13585]
ENSG00000260735	224.669	-0.88577	0.29236	-3.02973	0.00244775	0.0948911	RP11-72I8.1
ENSG00000115866	1323.26	-0.724559	0.239362	-3.02704	0.00246959	0.0950635	DARS	aspartyl-tRNA synthetase [Source:HGNC Symbol;Acc:HGNC:2678]
ENSG00000239713	4599.38	0.595077	0.196562	3.02743	0.00246643	0.0950635	APOBEC3G	apolipoprotein B mRNA editing enzyme catalytic subunit 3G [Source:HGNC Symbol;Acc:HGNC:17357]
ENSG00000172954	281.157	-0.904226	0.299281	-3.02133	0.0025167	0.0965673	LCLAT1	lysocardiolipin acyltransferase 1 [Source:HGNC Symbol;Acc:HGNC:26756]
ENSG00000102189	153.209	-1.24796	0.413314	-3.0194	0.00253276	0.096874	EEA1	early endosome antigen 1 [Source:HGNC Symbol;Acc:HGNC:3185]
ENSG00000168418	34.3065	1.3379	0.443451	3.01702	0.0025527	0.0973267	KCNG4	potassium voltage-gated channel modifier subfamily G member 4 [Source:HGNC Symbol;Acc:HGNC:19697]
ENSG00000179934	58.9259	1.34011	0.444935	3.01192	0.00259602	0.0986653	CCR8	C-C motif chemokine receptor 8 [Source:HGNC Symbol;Acc:HGNC:1609]
ENSG00000163399	3084.2	-0.712325	0.236604	-3.01062	0.00260713	0.0987749	ATP1A1	ATPase Na+/K+ transporting subunit alpha 1 [Source:HGNC Symbol;Acc:HGNC:799]
ENSG00000128513	83.1591	-1.14194	0.37976	-3.00701	0.00263834	0.0990203	POT1	protection of telomeres 1 [Source:HGNC Symbol;Acc:HGNC:17284]
ENSG00000167286	10885.5	0.666369	0.221547	3.00779	0.00263152	0.0990203	CD3D	CD3d molecule [Source:HGNC Symbol;Acc:HGNC:1673]
ENSG00000168393	772.291	0.795754	0.26459	3.00749	0.00263412	0.0990203	DTYMK	deoxythymidylate kinase [Source:HGNC Symbol;Acc:HGNC:3061]
ENSG00000136051	653.951	-0.915935	0.304834	-3.0047	0.00265839	0.0991532	KIAA1033	KIAA1033 [Source:HGNC Symbol;Acc:HGNC:29174]
ENSG00000167700	190.5	1.05691	0.351693	3.0052	0.00265407	0.0991532	MFSD3	major facilitator superfamily domain containing 3 [Source:HGNC Symbol;Acc:HGNC:25157]
ENSG00000004534	2769.79	-0.930357	0.309931	-3.00182	0.00268368	0.0991725	RBM6	RNA binding motif protein 6 [Source:HGNC Symbol;Acc:HGNC:9903]
ENSG00000163923	174.278	0.998195	0.332437	3.00266	0.00267635	0.0991725	RPL39L	ribosomal protein L39 like [Source:HGNC Symbol;Acc:HGNC:17094]
ENSG00000187098	80.7887	-1.14338	0.380891	-3.00186	0.00268338	0.0991725	MITF	melanogenesis associated transcription factor [Source:HGNC Symbol;Acc:HGNC:7105]
ENSG00000064651	104.821	-1.01869	0.339891	-2.99712	0.00272543	0.0992759	SLC12A2	solute carrier family 12 member 2 [Source:HGNC Symbol;Acc:HGNC:10911]
ENSG00000125652	488.236	0.668483	0.222912	2.99887	0.00270983	0.0992759	ALKBH7	alkB homolog 7 [Source:HGNC Symbol;Acc:HGNC:21306]
ENSG00000153317	204.663	-1.11613	0.372372	-2.99734	0.00272351	0.0992759	ASAP1	ArfGAP with SH3 domain, ankyrin repeat and PH domain 1 [Source:HGNC Symbol;Acc:HGNC:2720]
ENSG00000174206	196.279	1.11819	0.373192	2.99627	0.00273302	0.0992759	C12orf66	chromosome 12 open reading frame 66 [Source:HGNC Symbol;Acc:HGNC:26517]
ENSG00000185838	356.771	0.98592	0.329086	2.99593	0.00273608	0.0992759	GNB1L	G protein subunit beta 1 like [Source:HGNC Symbol;Acc:HGNC:4397]
ENSG00000196628	1135.68	-0.635887	0.212038	-2.99893	0.0027093	0.0992759	TCF4	transcription factor 4 [Source:HGNC Symbol;Acc:HGNC:11634]
ENSG00000105193	4395.03	0.504301	0.168472	2.99338	0.00275909	0.0997666	RPS16	ribosomal protein S16 [Source:HGNC Symbol;Acc:HGNC:10396]
ENSG00000112893	196.258	-0.873577	0.292177	-2.98989	0.00279082	0.0997666	MAN2A1	mannosidase alpha class 2A member 1 [Source:HGNC Symbol;Acc:HGNC:6824]
ENSG00000114573	522.481	-0.894837	0.299063	-2.99213	0.00277035	0.0997666	ATP6V1A	ATPase H+ transporting V1 subunit A [Source:HGNC Symbol;Acc:HGNC:851]
ENSG00000133106	1499.83	0.538356	0.180022	2.9905	0.00278518	0.0997666	EPSTI1	epithelial stromal interaction 1 (breast) [Source:HGNC Symbol;Acc:HGNC:16465]
ENSG00000181804	313.984	0.906258	0.303111	2.98985	0.00279114	0.0997666	SLC9A9	solute carrier family 9 member A9 [Source:HGNC Symbol;Acc:HGNC:20653]

## Sheet: NRGF-HIS Fluc
ENS ID	base mean	Log2 FC	lfcSE	stat	pvalue	padj	SYMBOL
ENSG00000005381	449.54	-2.75769	0.450666	-6.11914	9.41e-10	1.5e-05	MPO	myeloperoxidase [Source:HGNC Symbol;Acc:HGNC:7218]
ENSG00000115295	188.424	-2.45411	0.468833	-5.23451	1.65e-07	0.00132025	CLIP4	CAP-Gly domain containing linker protein family member 4 [Source:HGNC Symbol;Acc:HGNC:26108]
ENSG00000151849	69.1036	-2.36781	0.499534	-4.74004	2.14e-06	0.0113689	CENPJ	centromere protein J [Source:HGNC Symbol;Acc:HGNC:17272]
ENSG00000124491	131.977	-2.24722	0.482235	-4.66002	3.16e-06	0.0126174	F13A1	coagulation factor XIII A chain [Source:HGNC Symbol;Acc:HGNC:3531]
ENSG00000121053	108.348	-2.21411	0.49636	-4.46069	8.17e-06	0.0260802	EPX	eosinophil peroxidase [Source:HGNC Symbol;Acc:HGNC:3423]
ENSG00000171649	74.4392	-2.19465	0.497793	-4.40876	1.04e-05	0.0276576	ZIK1	zinc finger protein interacting with K protein 1 [Source:HGNC Symbol;Acc:HGNC:33104]
ENSG00000169397	113.756	-2.16728	0.496504	-4.36509	1.27e-05	0.0289751	RNASE3	ribonuclease A family member 3 [Source:HGNC Symbol;Acc:HGNC:10046]
ENSG00000163736	179.68	-1.96227	0.456155	-4.30176	1.69e-05	0.0338082	PPBP	pro-platelet basic protein [Source:HGNC Symbol;Acc:HGNC:9240]
ENSG00000249087	53.0051	-2.10092	0.498335	-4.21587	2.49e-05	0.0441293	ZNF436-AS1	ZNF436 antisense RNA 1 [Source:HGNC Symbol;Acc:HGNC:25122]
ENSG00000146535	72.5384	-2.04371	0.497765	-4.10576	4.03e-05	0.058476	GNA12	G protein subunit alpha 12 [Source:HGNC Symbol;Acc:HGNC:4380]
ENSG00000156575	75.8734	-2.04516	0.496009	-4.12324	3.74e-05	0.058476	PRG3	proteoglycan 3 [Source:HGNC Symbol;Acc:HGNC:9363]
ENSG00000157107	47.2816	-1.98704	0.494331	-4.01965	5.83e-05	0.0775275	FCHO2	FCH domain only 2 [Source:HGNC Symbol;Acc:HGNC:25180]
ENSG00000211638	277.153	-1.70308	0.42989	-3.96165	7.44e-05	0.0913919	IGLV8-61	immunoglobulin lambda variable 8-61 [Source:HGNC Symbol;Acc:HGNC:5931]
