# Supplementary material for: Selective expansion of myeloid and NK cells in humanized mice yields human-like vaccine responses
Source: Nat Commun. 2018 Nov 28;9:5031. doi: 10.1038/s41467-018-07478-2 (PMC6262001; doi:10.1038/s41467-018-07478-2)
Supplement: Supplementary file 4 — Supplementary Data 2 [file 41467_2018_7478_MOESM4_ESM.xlsx]

## Sheet: Figure 6A
Cluster-Defining Genes
Quiescent T Cells	CTLs	Mitotic/Cycling Cells	CD4 T Cells	Activated T Cells	Myeloid, Other (1)	NK	Treg	Myeloid, Other (2)	B Cells
SRRM2	CCL5	TUBA1B	PTPN13	TCF7	LYZ	TRDC	TNFRSF4	IGJ	MS4A1
MT-ATP6	CD8A	MKI67	IL7R	NELL2	HLA-DRA	NCAM1	CTLA4	IRF8	IGHM
MT-CO2	LAG3	STMN1	RORA	FAM102A	IFI30	XCL1	TIGIT	RGS2	PAX5
MT-CO3	CCL4	TOP2A	KDSR	CCR7	HLA-DPA1	GNLY	LAYN	HSP90B1	CD79A
SRSF7	PRF1	TUBB	S100A4	RPLP2	HLA-DRB1	XCL2	TNFRSF18	TCF4	BANK1
MT-ND2	CST7	ASPM	GZMA	PIK3IP1	CD74	TYROBP	TNFRSF1B	IRF7	RALGPS2
FUS	DUSP2	CENPF	CD6	LEF1	CST3	KLRC1	FOXP3	MPEG1	IGHD
MT-ND3	CRTAM	HMGB2	PLIN2	ZBTB10	FTH1	KLRF1	TBC1D4	CCDC50	CXCR5
ANKRD12	GZMH	KIF11	TRBC2	ABLIM1	FGL2	CTSW	ICOS	IRF4	CD74
MACF1	GZMB	CCNA2	LTB	FYB	NCF2	KLRD1	IKZF2	ITM2C	FCRLA
STK10	PIK3R1	TPX2	LGALS3	SELL	TNFAIP2	IL2RB	ENTPD1	GPR183	TCF4
SMCHD1	GZMA	CEP55	CD2	RPS4X	PSAP	FCER1G	IL2RB	UGCG	CD79B
UTRN	VCAM1	RRM2	AHNAK	IL7R	MNDA	PRF1	DUSP4	SMPD3	SYK
HNRNPH1	SAMD9	NUSAP1	CAP1	RPLP0	HLA-DRB5	PIK3R1	SPOCK2	IL3RA	TLR10
RNF213	CCR5	SMC4	ALOX5AP	RCAN3	AIF1	B3GNT7	CCND2	RASD1	CD19
EML4	SLAMF7	DLGAP5	MIAT	RPL19	CFP	MATK	MAF	SPIB	CD22
ARID4B	GNLY	SMC2	TRAT1	RPS6	IGSF6	MAFF	PELI1	MAP1A	HLA-DRA
STK24	APOBEC3G	CENPE	LRP10	TMEM123	LGALS2	CD7	FAM184A	LINC00996	SWAP70
AKNA	RP11-94L15.2	NCAPG	ADAM12	CAMK4	IL1B	IFITM3	IL12RB2	TSPAN13	SMIM14
DYNC1H1	MATK	TMPO	CD28	CD3D	CD300E	NFKBIA	PHLDA1	LGMN	SPIB
SF1	F2R	HMMR	ANXA1	RPS12	HLA-DQB1	IL18RAP	PBXIP1	CLEC4C	FCRL1
GLG1	CD3G	HIST1H4C	FRMD4B	RPL30	CD86	SLAMF7	FRMD4B	LILRA4	TCL1A
TAOK1	SLFN5	HIST1H1B	S100A6	RPL13	EMILIN2	LAT2	PHTF2	PLAC8	HLA-DOB
ARGLU1	TRBC2	TYMS	TNFAIP8	ICOS	CTSS	SAMD3	TNFRSF9	SLC15A4	TNFRSF13C
MTRNR2L1	IFNG	KIF15	CD96	RPLP1	KLF4	GADD45B	GBP2	AC096579.7	HLA-DQA1
MAPK1IP1L	CD160	CASC5	GPRIN3	RPS5	WARS	CD160	SDF4	CD74	FAM129C
GOLGA4	IFI16	NDC80	CD82	CD96	HLA-DQA1	NCR1	CREM	BCL11A	HLA-DRB1
SMG1	CTSW	ANLN	GLIPR2	TESPA1	HLA-DPB1	NKG7	CXCR6	CYBB	DENND5B
HSPD1	NKG7	KIF22	PDE4D	RPL7A	HCK	NR4A2	SAMSN1	FAM129C	HLA-DPA1
KMT2A	CXCR4	PRC1	TNFSF10	RPL5	CSF1R	MYBL1	PRDM1	SERPINF1	WDFY4
CREBBP	CXCR6	ANP32E	SH3BGRL3	CD5	TYROBP	PLAC8	GBP5	PLD4	PKIG
RABGAP1L	WIPF1	SPAG5	CD4	CD27	MS4A6A	FOSL2	CD27	GZMB	KIAA0226L
MYO1G	IKZF3	KIAA0101	HOPX	LRRN3	CLEC10A	SYTL3	FAM46C	TGFBI	POU2F2
ARHGEF1	RARRES3	SHCBP1	TC2N	RPL34	IFITM3	SPTSSB	KAT2B	RAB11FIP1	LYN
HELZ	GZMK	EZH2	ADAM19	RPS19	SERPINA1	PIK3AP1	NAMPT	EGLN3	FAIM3
STAT5B	RAB27A	SGOL2	TTC39C	RPL13A	CPVL	BHLHE40	GEM	FCHSD2	MEF2C
RSRC2	AKAP5	KIF14	TRAC	PDCD4	LST1	CCL3	LIMA1	ENAM	CD37
SYNE1	PIK3AP1	CLSPN	CAPN2	CD3G	GRN	GZMB	CTSC	HSP90AB1	CYBB
KAT6A	CD96	HJURP	ANXA2	PABPC1	PLAUR	STYK1	FAM53B	APP	HLA-DRB5
TPP2	TIGIT	FANCI	GNA15	GIMAP7	FCN1	ZBTB10	BATF	IFIT2	BTK
ZCCHC6	ITGA1	TACC3	IKZF1	RPS16	PLBD1	DLL1	CD28	SEMA7A	ZNF608
BDP1	STK17B	MLF1IP	CALM1	RPL3	IL8	CD244	CSF1	BTG2	STX7
TRAPPC10	SYTL2	HIST1H1E	CD40LG	EVL	SLC31A2	GFOD1	RGS1	TRAF4	LAT2
SYNE2	PDE4D	NCAPD2	MAF	TMEM66	PILRA	MAP3K8	DUSP16	CYB561A3	CDCA7L
USP34	UHMK1	BUB1	SPOCK2	STK17B	ALDH2	IFITM2	RTKN2	CSF2RB	LINC00926
UNC13D	RGS1	HIST1H1C	ITGB2	DGKA	FCER1G	IL18R1	ARID5B	COBLL1	PLEKHA2
BRD4	CD84	BIRC5	IL4I1	PRRC2B	FTL	CCL4	FOXO1	CCDC88A	KDM4B
ATM	NR4A2	MCM4	LAPTM5	RPL31	RAB31	ITGAM	ARHGEF12	KLF4	CD83
SF3A1	ZFP36L2	PRR11	GNAI3	SORL1	MPEG1	MLC1	TRAC	MZB1	PLAC8
MPRIP	ZNF683	CCNB1	CD247	STK17A	FGR	CXXC5	IL2RA	CD36	BLNK
CCDC88B	PHLDA1	NUF2	REEP3	PDE3B	APOBEC3A	NFKBID	RUNX3	FOSB	AFF3
THOC2	HCST	CDCA2	TMEM167A	SATB1	SECTM1	S1PR5	ZBTB38	KIAA0226L	HLA-DMB
ZNF148	RSAD2	TUBA1C	SOS1	RPS29	CYBB	IL12RB2	PIK3IP1	BLNK	HLA-DPB1
ZAP70	SAMSN1	GAPDH	ITGB1	RPL18	TNFSF13B	REL	AKAP5	GAS6	HLA-DOA
ACADVL	JMJD6	UBE2C	ANXA6	RPS3	CD1C	NR4A3	CCNG2	SLC20A1	BASP1
SPEN	ARAP2	CDKN3	TIAM1	CHI3L2	ATF3	SRGN	SOX4	ATF3	HLA-DQB1
CDK12	ALOX5AP	CKAP2L	ARNTL	RPL23	LYN	ITGAX	IL18R1	MAPKAPK2	PLEKHG1
DGKA	PYHIN1	ATAD2	MYO5A	EPB41	HBEGF	KLRB1	SLAMF1	TLR7	OSBPL10
AHNAK	LYST	NUCKS1	AHR	LDLRAP1	CPPED1	BIN2	UGP2	SNAI1	IGKC
SNRNP70	CCL3	CDCA8	ACTN4	IPCEF1	CD83	ARL5B	RASGRP1	RNASE6	QRSL1
CDK13	TOB1	NCAPH	DCAF7	IL16	NLRP3	ORAI2	STAM	EIF4A3	MARCKS
ANKRD44	TMX4	CDC20	ITGB7	RPL4	TSPO	GNPTAB	IL6ST	CD83	RP11-164H13.1
USP36	SPATA13	GTSE1	PDIA6	RPL28	CD36	CD69	UBE2H	HSPA5	IQSEC1
EP300	ITPRIP	HIST1H1D	CTSH	GIMAP2	CDKN1A	IER2	PHACTR2	SLC1A4	FCRL5
ASH1L	ZNF331	KIFC1	DUSP5	ITM2A	VCAN	SYNRG	PIK3R3	LYN	CYB561A3
MIA3	SH2D1A	NCAPG2	RORC	TNFRSF25	SAT1	SPECC1	DGKH	IDH3A	ALOX5
GIMAP7	ITGAL	H2AFV	SLC2A3	STAT1	HLA-DMA	ID2	LPXN	MEF2C	LRMP
PRKDC	CSF1	CCNF	ELK3	ATHL1	TMEM176B	AOAH	BIRC3	UBE2J1	PIK3AP1
PCNX	KLRD1	LMNB1	SH3BP5	IL6ST	ALOX5	AKAP5	RHOG	GRN	SETBP1
ARIH2	CCR1	ARHGAP11A	LUZP1	ZFP36L2	SULF2	CD97	TRPM2	HERPUD1	ARHGAP17
YTHDC1	NCR3	AURKB	GSTK1	EEF2	CD68	CRTAM	IFI6	SH2B3	STRBP
NKTR	RAB8B	H2AFZ	FAM129A	CCSER2	S100A9	PHACTR4	SERPINB9	SYK	PRKCB
RBM5	ETNK1	CDK1	DPP4	CD40LG	RIPK2	CDYL	AFTPH	CORO1C	UBE2J1
MDM4	HAVCR2	MCM7	RHOU	PRKACB	C1orf162	TNFSF14	ZC3H12C	PLK2	CD72
MICAL1	LITAF	BRCA2	ADA	NCBP2	TIMP1	CSF2	CCR5	SULF2	PLCG2
PNISR	MXD4	BRCA1	FAM160B1	C6orf48	DMXL2	HOPX	TMEM2	RRBP1	PRKD3
BTN3A1	MED13	DEK	CCR4	GIMAP5	TYMP	RAP2C	COX5A	FCER1G	TPD52
ZNF609	NAB1	PTTG1	OAS3	NUCB2	PEA15	PTPN12	TYMP	POLB	TRIM38
TXNIP	CRIM1	FAM111B	RUNX1	ITGA1	FAM26F	ITGAD	RHOH	PLEK	GGA2
ANKRD17	ENC1	KIF20B	MSC	LDHB	HLA-DMB	PRKX	SIRPG	CXXC5	SESTD1
UBR5	TNFSF9	KIF18A	CLINT1	C12orf57	C5AR1	CD38	HPGD	MS4A6A	CIITA
ANKLE2	SAMD3	CDT1	PKM	SNRK	LTA4H	GPR56	SNX5	ZBTB18	ZCCHC7
TTC3	CD8B	PCNA	TMEM123	DNMT3A	CTSH	CHST2	TNIP3	STAP1	IGLC7
	APOBEC3C	USP1	TNF	RBL2	GLUL	ZNF600	TFRC	VEGFB	SIGLEC10
	G3BP2	RAD21	OGDH	INPP4B	MAFB	LITAF	CD4	DUSP5	MARCH1
	LEPROTL1	HMGN2	SIT1	FAM168B	CD55	ASAH1	PRNP	PTPRE	TTN
	PITPNC1	ANP32B	PPP4R2	MX2	PLEK	RAB7L1	GATA3	HYOU1	MARCH9
	TRGC2	KIF4A	SEPT11	TRABD2A	SGK1	OSTF1	IFI44	CDYL	BCL2
	SLA	HNRNPAB	RP11-284N8.3	LEPROTL1	TUBA1A	ZBTB21	SPATS2L	PEA15	DMXL1
	RBPJ	ATAD5	PRKX	MIOS	APLP2	ZNF683	C21orf91	NEK8	DHTKD1
	AC092580.4	CEP152	LMO4	ADAM10	CCDC88A	YPEL1	HMCES	BMF	EHD3
	SCML4	ENO1	LGALS1	RBM18	S100A8	GATA3	TOR1AIP2	CBX4	MAP3K1
	OASL	KIAA1524	TMX4	PTPN11	SOD2	ARPC5L	VDR	SPCS1	PATL2
	DZIP3	DUT	LMNA	SNHG1	OLR1	FAM173A	TLK1	LILRB4	PPAPDC1B
	ARHGEF3	MXD3	FURIN	CHD7	CECR1	PTPN4	NEDD9	PMAIP1	KIAA1407
	XCL2	MCM3	RSAD2	NOSIP	AP1S2	FGR	ASXL2	DCK	GLB1
	TUBA4A	HELLS	CXCR6	FLOT1	EMP1	SELL	ADNP	LDLRAD4	ATP8A1
	EOMES	CKAP5	PTPRM	NOA1	FCGR3A	FES	IGF2R	VIMP	CAMK2D
	DPP4	RRM1	TP53INP1	TBC1D4	G0S2	TIAM1	SSH1	SCARB2	BICD2
	JMY	SMC3	MX2	TNFSF8	CXCL10	CEP78	FNDC3B	SOX4	ZHX2

## Sheet: Figure 6B
Figure 8B
Cluster-Defining Genes
Monocytes (1)	Macrophages	Monocytes (2)	cDC	NK	pDC	Cross-Presenting DC
MT-ND4	C5AR1	MTDH	CD1C	ETS1	ITM2C	CCND1
MT-CO3	FCN1	CMTM6	HLA-DPB1	GZMA	HSP90B1	XCR1
MT-CO1	APOBEC3A	TRIB1	NDRG2	IL2RB	IGJ	CLEC9A
MYH9	IFI30	RAP1A	CST3	IL32	CLEC4C	C1orf54
MT-CO2	CYBB	SEPT2	CD74	PRF1	IRF4	CADM1
MT-ATP6	TMEM176B	ARHGAP17	CLEC10A	CD247	TCF4	WDFY4
MT-ND2	PSAP	CD86	HLA-DPA1	SLFN5	GZMB	DBN1
RPS18	FTH1	STX11	SAMHD1	CD96	CCDC50	KIAA0226L
WIPF1	CTSS	LAPTM4A	GPR183	HOPX	AC096579.7	ENPP1
SRRM2	FTL	CIITA	HLA-DQA1	CD69	ABHD15	CLNK
SH3KBP1	SERPINA1	KARS	HLA-DRB1	GNLY	IRF7	IRF8
ARGLU1	IGSF6	NPC2	PEA15	PIK3R1	IRF8	CPNE3
RPS15A	CD300E	OS9	CD83	SYNE2	RGS2	RAB30
PRRC2C	TYROBP	CTNNB1	TRMT6	CTSW	UGCG	CPVL
SYNE2	DMXL2	SYNGR2	HLA-DRA	XCL2	TSPAN13	SNX3
NAA50	WARS	CPPED1	COTL1	GATA3	ALOX5AP	S100B
STK10	NCF2	FLI1	CLIC2	XCL1	BLNK	VAC14
EVL	ATF3	ATG3	HLA-DRB5	PRKCH	BCL11A	IDO1
THOC2	PLAUR	ARRDC2	TUBA1A	FAM46C	BRD2	DNASE1L3
SRSF11	VCAN	CDC42SE2	HLA-DQB1	KLRC1	MAP1A	NET1
SON	S100A8	PNPLA8	AP2S1	CCL4	PLAC8	DDB1
CCT3	KLF4	MT-ND3	GDI2	SAMD3	LILRA4	LGMN
ANKRD13D	SOD2	RAB7A	CCDC88A	RORA	C12orf75	BASP1
TOP2B	GLUL	RAB2A	CPVL	KLRD1	SMPD3	HLA-DPB1
ARHGAP4	LYZ	RAB31	TGFBI	SLC38A1	SPIB	CD74
BTN3A1	NAMPT	GNAI3	WARS	TRDC	RGS1	DYSF
ANKLE2	CSF1R	MYOF	OGFRL1	PDE4D	SEMA7A	CCSER1
RNF213	EMILIN2	CCT6A	SSR1	PTPRCAP	SERPINF1	NCAM1
ARID4B	IFITM3	RAD23B	PIP4K2A	EMB	TPM2	NAAA
WHSC1L1	MXD1	LST1	PAK1	CCL5	ZBTB18	GM2A
MGEA5	S100A9	ETV6	CD1E	SPOCK2	SLC15A4	CD59
LSM14A	IL8	DICER1	IL1R2	SYTL2	GPR183	TACSTD2
SUN2	CTSB	BAZ1A	ACAA1	MYBL1	PLD4	CST3
EML4	RIPK2	EEA1	GSTP1	PTPN4	RAB11FIP1	CTD-2319I12.1
UTRN	NINJ1	PRCP	CDKN1A	SYTL3	MZB1	TSPAN33
CCT7	TMEM176A	USO1	TMSB10	GPRIN3	RASD1	KIAA1598
SPN	LILRB2	TRIM38	AHR	RP11-94L15.2	SPCS1	HPS5
GOLGB1	IL1B	KLF4	FCER1A	CENPF	PMEPA1	PIK3CB
HIPK1	ITM2B	EIF3H	ACTG1	TRAC	LINC00996	FNBP1
LNPEP	TYMP	ACTR2	ARL4C	GNG2	FAM129C	PTK2
UFC1	SAT1	SQSTM1	EPB41L2	GZMK	FAM213A	SLAMF7
BAZ1B	FGL2	RB1	CAT	MACF1	MAPKAPK2	VCAM1
NLRP1	TSPO	TIMP1	VIM	SH2D1A	CARD11	LAG3
SMG1	TNFAIP2	MAP3K8	GLB1	KLRB1	SCN9A	FOXN2
RBM27	FGR	TCEB2	MS4A6A	ASPM	POLB	BATF3
CAPRIN1	GBP5	TUBA1A	INSIG1	CST7	SSR3	C3orf58
FAM192A	FCER1G	PARK7	IFITM3	SLA	PPM1K	ENSA
HCP5	HBEGF	PBRM1	TMSB4X	NKG7	LDLRAD4	C1QBP
TRAF3IP3	AIF1	FCHSD2	MTPN	GZMB	SRM	HDAC9
PHF11	TNFSF13B	NUMB	GRN	MKI67	BTG2	TRMT112
ZNF638	HLA-DRA	AKR1A1	LST1	PPP1R16B	TGFBI	TOMM34
SYNE1	OLR1	PPP1R15B	ANXA5	PCM1	EGLN3	HLA-DPA1
CHD4	LST1	LYZ	HLA-DOA	ARHGAP9	TXN	FLT3
GOLGA4	CDKN1A	TXN	ARPC1B	NCAM1	DAAM1	EIF6
NOP56	CFP	SMEK1	AMICA1	F2R	MYBL2	SLAMF8
ANKRD11	LYN	NARS	CTSZ	SLC9A3R1	FCHSD2	CLIC2
DNAJA2	CEBPB	GLIPR1	DBI	TNFSF14	AFF1	HLA-DQA2
RBL2	FCGR3A	MED1	UVRAG	TMEM2	CYB561A3	TMSB4X
GCC2	CFD	SLC3A2	CIITA	PBXIP1	LGMN	ASAP1
NSD1	APLP2	RARS	LMNA	NAP1L4	DUSP5	APOL3
ASH1L	MNDA	CAPZB	RNH1	MIER1	ACACA	PPT1
INPP5D	SECTM1	ATP2B1	LGALS9	IL18RAP	SCRN1	CAMK2D
RLF	CD55	NDUFB2	PDLIM1	KIF22	HERPUD1	EGLN3
APOBEC3C	PDE4B	PLP2	ANXA2	TOP2A	APP	ATP1A1
MARS	GPCPD1	KIAA0922	DPYSL2	ARHGAP35	ID2	SERPINB1
FKBP3	NFKBIA	CSF1R	BAIAP2	STAT4	SEL1L3	EDEM1
CLSTN1	S100A6	FAM26F	EIF5A	HIST1H1D	FAM214A	TNF
RABEP1	IER3	HIF1A	EMP1	USP1	GNA15	FNIP2
RWDD1	MS4A6A	MEF2A	HLA-DMB	HMGB2	USP7	ANPEP
DDX6	AOAH	NR4A1	LGALS1	MATK	GALNT2	PPA1
HELZ	DUSP1	RAB21	S100B	FAM107B	MPEG1	SUB1
HIST1H1E	MS4A7	NCOA4	ATP1B1	CASC5	SDE2	CYB5R3
ARHGEF3	OSM	SUPT16H	RAB31	SMC4	RNF2	RGCC
KAT6A	GRN	PRMT2	IFI27	SUN2	XBP1	NAV1
RSF1	GBP1	EIF4E2	C1orf162	ABLIM1	TEX2	SERPINB9
CCDC88C	RAB20	UBE2N	DENR	PTPN22	GAS6	PELI1
CUL3	HCK	SERINC1	AKIRIN1	CEP78	ADAM19	ANXA6
AP1G2	TIMP1	HLA-DQA1	CA2	RNF19A	LTB	NAP1L1
USP34	FPR1	SNHG5	GSN	ORAI2	SLC20A1	SFT2D2
ANXA6	TREM1	ATF6	RPS13	SATB1	RNF11	G3BP2
UFD1L	TLR4	BTN2A2	ATF5	UBE3A	SEC31A	DSE
NOP58	SRGN	EMILIN2	FNIP2	TPX2	LHFPL2	TXN
SETD5	LRRK2	NOLC1	KCNK6	SGOL2	SLC1A4	CD40
TTN	AP1S2	DNAJA1	CALR	ZFP36L2	DCK	HLA-DRB1
EMB	TNFSF10	STRAP	FLII	TC2N	ZNF331	HLA-DRA
ARID4A	VEGFA	BOD1L1	HLA-DQB2	STMN1	MBNL3	HLA-DQB2
MSL3	C9orf72	LRPAP1	BASP1	FYN	ICOSLG	AP3D1
KDM2B	MAFB	ZC3H13	ALCAM	NUSAP1	FAM101B	MPEG1
SMARCC2	TXNIP	PHACTR2	LGALS2	CNOT6L	MLYCD	DUSP4
CHD9	CLEC7A	MT-CYB	HADHA	IL12RB2	PIK3AP1	EIF3L
TFRC	MEFV	RPL3	HMG20B	NAA38	IL3RA	TAP1
ZNF644	ALDH2	SPEN	MTHFD2	CENPE	PPARA	RPL4
ETS1	FFAR2	CYBB	HLA-DQA2	PRKX	EIF3I	RGS10
UBR5	MARCH1	PCF11	IPCEF1	ZBTB38	EDEM1	ACTG1
IL7R	HIF1A	RIF1	IDO1	EZH2	GTF3A	BLOC1S6
ANP32E	FGD4	CTSS	FILIP1L	UBE2H	SNAI1	GSTP1
TIAM1	PLBD1	FTH1	SPATS2	DUSP4	GBA2	CSRP1
PNISR	G0S2	HLA-DRB5	PTGS2	CCNT1	ZFAND1	RPLP0
OPTN	STEAP4	PSAP	MCOLN2	IL7R	C17orf76-AS1	SRSF7
HTATSF1	CXCL10	IFI30	MGA	LTB	KIAA0125	S100A10

## Sheet: Figure 6D
Figure 8D
Cluster-Defining Genes
CD4 T Cells	B Cells	Quiescent T Cells	Mitotic/Cycling Cells	NK, CTL	Activated B Cells
IL7R	CD74	KIRREL	CENPF	CCL5	IGHM
SRGN	HLA-DRA	MT-CO1	TOP2A	CD8A	HSP90B1
ANXA1	MS4A1	CAST	STMN1	GZMB	IGJ
TNFAIP3	HLA-DQA1	MT-ND2	MKI67	PRF1	MZB1
FYB	HLA-DPA1	MT-ND4	TUBA1B	GNLY	ITM2C
TRBC2	BANK1	MUC16	RRM2	GZMH	SLAMF7
ICOS	CD79A	SRRM2	ASPM	NKG7	XBP1
CD44	HLA-DRB1	KHDRBS1	KIF11	CST7	SSR4
SLC2A3	HLA-DPB1	MT-CO3	NUSAP1	PIK3R1	SEC24D
PDE4D	RALGPS2	MT-ATP6	HIST1H4C	SLAMF7	HSPA5
TPT1	CD83	UBE2J1	HMGB2	LYST	IGLC2
DUSP4	FAM129C	TUBB4B	CEP55	SYNE1	ERLEC1
TMEM66	CD79B	ASH1L	TUBB	RUNX3	CLIC4
AHNAK	PAX5		TYMS	LAG3	IGKC
TCF7	CD37		TPX2	VCAM1	FKBP11
S100A6	CD22		USP1	TRGC1	IGLC3
TNFRSF4	FCRL1		MCM7	EIF4G3	SSR3
PTGER4	LYN		MCM4	CD8B	SDC1
ITM2A	IGHD		CDCA5	FYN	IGHJ4
PHACTR2	RASGEF1B		KIF15	AKNA	KDELR2
RORA	CYBB		PCNA	SAT2	PDIA4
S100A4	TTN		SMC4	CRTAM	KIF13B
LMNA	KIAA0226L		NCAPG	SAMD3	SDF2L1
SAMSN1	SYK		HIST1H1B	SRRT	DAD1
SH3BGRL3	FCRLA		CASC5	MRPL10	ENAM
NAMPT	RGS2		CLSPN	GTF3C1	IGLV2-14
ITGB1	KDM4B		KIAA0101	SYTL3	SEL1L3
SLFN5	TCL1A		CIT	CX3CR1	DNAJB9
GPRIN3	LRMP		SMC2	PRKCH	VIMP
CNOT6L	CXXC5		ACTB	ETS1	TRIB1
LCK	ICOSLG		DLGAP5	CTSW	SPCS1
CD28	GBP4		DUT	IL2RB	SSR2
FAM107B	PCDH9		VIM	CCR5	PSAP
S100A10	ZCCHC7		CENPE	SLA2	IGLJ2
RCAN3	PHACTR1		NCAPH	CCL4	ATF3
CD2	HLA-DQB1		NCAPD2	CEP78	COPG1
SPOCK2	SWAP70		TMPO	HAVCR2	RRBP1
FTH1	SMIM14		HIST1H1D	ITGAL	TXNDC11
CCND2	HLA-DMB		ILF2	TIGIT	CYCS
CD6	FCRL5		RRM1	GPRIN3	ELL2
EMB	SPIB		WHSC1	SRSF7	SEC11C
TNFRSF1B	CD19		KIF14	AKAP5	PPIB
DGKA	TCF4		RACGAP1	DUSP2	SEL1L
PLIN2	CTA-250D10.23		CCNA2	LPIN2	METTL7A
RGCC	HERPUD1		H2AFZ	TMEM2	RPN1
GLG1	PARP14		TACC3	IDI1	UBE2J1
FAM177A1	CD72		ACTG1	ENC1	TCF4
NR3C1	ALOX5		MCM3	ARAP2	HERPUD1
ARL4C	ZBTB10		AURKB	PPM1A	CPNE5
MAF	PIK3AP1		HELLS	RNF19A	MEA1
CD5	WDFY4		ANP32E	LATS1	PRDX4
STAT5B	CXCR5		PKM	GZMA	IGHV3-23
LGALS1	IRF8		DEK	USP11	IGLC7
FRMD4B	GPR18		MLF1IP	EFCAB4B	TNFRSF13B
GSTK1	BACH1		NUCKS1	ZMYND11	NANS
CD3E	TSPAN13		BIRC5	LNPEP	IGHJ6
IL2RG	HLA-DOA		HJURP	CD3D	IGLL5
TRAC	STX7		KIF22	CFLAR	HM13
RNF125	PLEKHA2		HIST1H1E	UAP1	CD38
ATP8B2	HRK		ENO1	DENND1C	IGLV1-40
IL6ST	SNX2		PRC1	PIP4K2A	NUCB2
RPS6KA3	RAB30		HIST1H2AE	CIR1	SULF2
CD3D	AFF3		HIST1H1C	FERMT3	PEA15
GATA3	FOXP1		GAPDH	APOBEC3C	PRDM1
DIAPH1	MPEG1		BRCA2	PGPEP1	CHST2
DEF6	MEF2C		MCM6	CHD4	PDHB
TNFRSF25	YBX3		NASP	GPR56	FAM46C
RILPL2	NFKBID		KIF4A	AC092580.4	GPX4
CAB39	FCRL2		ANXA5	GZMK	TRAM2
CD27	HVCN1		LMNB1	FIP1L1	HDLBP
HSPA1A	PARP15		DNMT1	TSEN54	PELI1
PFKFB3	FCHSD2		NUDT21	ITK	ZFYVE20
ELOVL5	NEIL1		ATAD2	RBM28	RPN2
GSPT1	TNFRSF13C		H2AFV	ID2	MTDH
CD4	CAMK2D		CDT1	SPATA13	IGHV4-59
NFKBIZ	STRBP		PLK1	RPS6KC1	D86994.2
GNG2	HLA-DMA		SKA3	GSTP1	OXA1L
TES	EIF2AK3		EXO1	CARD16	SEC61A1
DNAJB1	NCOA3		TTK	SLC9A3R1	COX5B
SKI	TSPAN3		SGOL2	PDE4D	KDM5D
GIMAP4	PLEKHG1		SAE1	IRF4	CCDC88A
PPP1CB	FAIM3		RAD21	TFAM	POLR3C
ANXA2	MTSS1		CDK1	SNTB2	CTSD
MBP	CYB561A3		CHEK1	RAB27A	EDEM1
SEMA4D	LAT2		TK1	TPST2	GRN
TNFAIP8	BTN2A2		ANP32B	POLR3GL	SUDS3
JUN	PIKFYVE		CKAP5	EID1	SERP1
IL32	MKNK2		CKAP2L	EOMES	FTL
STOM	RB1		TOPBP1	NAF1	DNAJC1
ZAP70	GGA2		SLC25A5		TRAM1
AHR	PLCG2		PKMYT1		NME8
TRAF5	PLEK		KIF2C		RNASE6
TAB2	DMXL1		DPYSL2		ZNF773
CD247	SIK1		PSMD1		IRF7
RHOB	BASP1		HNRNPAB		C11orf80
TC2N	RP11-220I1.1		HN1		HYOU1
JMY	MEF2A		PRKDC		SH2B3
YTHDF3	PEG10		PCNT		DUSP5
CAMK4	RERE		ARHGAP11A		TMED5
ATP2B4	CCDC141		C2CD5		SEMA7A

## Sheet: Figure 6E
Figure 8E
Cluster-Defining Genes
Monocytes	Macrophages	NK
MTRNR2L1	LYZ	ETS1
TOP1	IFI30	EMB
COA1	HLA-DRA	PTPRCAP
MOB3A	WARS	P2RY8
OS9	KLF4	TNFAIP3
GIMAP4	HLA-DRB1	SAMD3
MT-CO2	HLA-DPB1	SENP7
UBE2D3	TIMP1	TRIM44
MT-ND2	HLA-DPA1	TRIB2
MT-CO3	APOBEC3A	CDC42SE2
HP1BP3	CD74	SYNE2
CCNL1	NCF2	LMAN1
TRIM22	PSAP	GZMB
RCAN3	CTSS	SLC38A1
CEP350	PNP	ITK
ASAP1	HLA-DQA1	RORA
USP15	FGL2	SPOCK2
IFI44L	CD86	RPS4X
BRCA2	SAT1	GNG2
XYLT1	MPEG1	SLFN5
EIF4A2	EMP1	RASGRP1
PTPN6	CTSH	IL7R
HARS	CYBB	SH2D2A
CANX	CD63	PDE4D
GSPT1	TYROBP	CD247
NR3C1	PLEK	LNPEP
IRF1	OLR1	SLFN12L
PSME1	GRN	STK17B
TKT	FTH1	RPL18
MYO9B	CDKN1A	RPLP0
CENPF	APLP2	RUNX3
ARID4B	CST3	FAM177A1
LASP1	FCN1	RNF125
KIAA0247	ETS2	GNLY
FANCA	NAMPT	UQCRC2
XPO1	FPR1	TCF7
MS4A1	C5AR1	MRFAP1
NR4A3	PTPRE	KRR1
COX7C	HLA-DQB1	SMARCA5
MTRNR2L8	FGR	ORAI1
HNRNPAB	NLRP3	ABLIM1
MT-ND3	FTL	RNF19A
RBM3	GPCPD1	PRF1
	IGSF6	CST7
	CPVL	SKAP1
	CD300E	PITPNC1
	LST1	GNAI3
	BACH1	ARL4C
	TYMP	RPL35A
	PLAUR	SELL
	CFP	ARL5B
	FAM49A	ITGAL
	S100A11	P2RY10
	CPPED1	IFI16
	LIMS1	PTGER4
	PPP1R15A	IFITM2
	CTSB	CD2
	EMILIN2	RPL29
	SGK1	PDCD4
	KYNU	RPS14
	ICAM1	STK17A
	CTSZ	LRBA
	JAK2	WIPF1
	TNFAIP2	PRKCH
	GLUL	FYN
	LGALS3	CYLD
	VCAN	SYNE1
	NINJ1	ANXA6
	IL1B	KIAA1109
	MS4A6A	JAK1
	RP11-1143G9.4	STK24
	CLEC7A	SLA
	PLEKHO1	RPS23
	SLC8A1	PRKX
	IL8	RPS19
	UBE2R2	BCL11B
	THEMIS2	LCK
	PEA15	ZEB1
	S100A6	TRDC
	AIF1	CCNG1
	NCOA4	WHSC1L1
	CD68	CASP4
	IFI27	EPB41
	FCER1G	ERCC6L2
	MXD1	RPS6
	CD36	CCND2
	SLC43A2	RPS3
	VEGFA	AKNA
	S100A9	PIK3R1
	SERPINA1	VPS51
	SULF2	ELK4
	PPIF	PPP1CB
	S100A8	CARD11
	ITGA5	BIRC2
	ADM	RPS7
	TUBA1A	SSU72
	AMICA1	PRKACB
	MYOF	IL32
	THBS1	EID1
	MMP19	HNRNPH3
