# Supplementary material for: Selective expansion of myeloid and NK cells in humanized mice yields human-like vaccine responses
Source: Nat Commun. 2018 Nov 28;9:5031. doi: 10.1038/s41467-018-07478-2 (PMC6262001; doi:10.1038/s41467-018-07478-2)
Supplement: Supplementary file 5 — Supplementary Data 3 [file 41467_2018_7478_MOESM5_ESM.xlsx]

## Sheet: SCDE output Macrophages Cells f
SCDE Differential Expression Between NRG-HIS and NFA2-HIS/Flt3LG splenic Macrophages
positive ce, Z, and cZ values indicate higher expression in NRG-HIS Macrophages, negative ce, Z, and cZ values indicate higher expression in NFA2-HIS/Flt3LG Macrophages
Genes	Conservative Estimate of Fold Change	Z	cZ	P Values
HLA-DRB5	-2.05076	-7.03368	-5.38641	2.0115e-12
HSPA1B	-1.09692	-4.61916	-2.05316	3.85305e-06
HSPA1A	-1.04922	-4.50156	-2.05316	6.74566e-06
ATF3	-0.95384	-4.46687	-2.05316	7.93708e-06
APC	-7.2015	-4.45591	-2.05316	8.35394e-06
GCH1	-7.1538	-4.42811	-2.05316	9.50637e-06
CCDC50	-7.1538	-4.41069	-2.05316	1.03042e-05
ATXN7	-7.05842	-4.33429	-2.05316	1.46229e-05
RAB8B	-7.1538	-4.30969	-2.05316	1.63486e-05
HLA-DQA2	-6.86765	-4.21761	-2.05316	2.46909e-05
NOTCH2NL	-6.5815	-4.18885	-2.05316	2.80368e-05
DNAJB14	-6.77227	-4.16103	-2.05316	3.1682e-05
AP001053.11	-6.00919	-4.10268	-2.05316	4.08399e-05
RABL6	-6.62919	-4.07109	-2.05316	4.67928e-05
PLCL2	-6.5815	-4.06805	-2.05316	4.74075e-05
GBP3	-6.24766	-4.05699	-2.05316	4.97093e-05
RECQL	-7.10611	-4.05625	-2.05316	4.98666e-05
CXCL10	-7.01073	-4.05514	-2.05316	5.0104e-05
CRLF3	-6.5815	-4.04978	-2.05316	5.12657e-05
CBL	-6.53381	-4.04349	-2.05316	5.26607e-05
CMTM3	-6.48612	-4.04258	-2.05316	5.2866e-05
RTF1	-6.5815	-4.0393	-2.05316	5.36106e-05
IRF2	-6.62919	-4.02651	-2.05316	5.6611e-05
FIP1L1	-6.53381	-4.02391	-2.05316	5.72386e-05
ANO6	-6.43842	-4.01318	-2.05316	5.99059e-05
GART	-6.43842	-4.00153	-2.05316	6.2935e-05
RTN1	-6.15227	-4.00023	-2.05316	6.32801e-05
PLK2	-6.24766	-3.99939	-2.05316	6.35061e-05
HCAR3	-6.43842	-3.99162	-2.05316	6.56235e-05
ZNF710	-6.19996	-3.95535	-2.05316	7.6424e-05
AP2B1	-5.91381	-3.94346	-2.05316	8.03154e-05
GIMAP2	-6.29535	-3.94056	-2.05316	8.1293e-05
JUN	-0.810764	-3.93571	-2.05316	8.29518e-05
TEP1	-6.15227	-3.9297	-2.05316	8.50515e-05
PPP1R10	-6.5815	-3.92087	-2.05316	8.82287e-05
CNOT7	-6.34304	-3.90338	-2.05316	9.48569e-05
APOBEC3G	-6.19996	-3.90196	-2.05316	9.54163e-05
ISCU	-6.53381	-3.89974	-2.05316	9.62974e-05
MYEOV2	-6.29535	-3.89132	-2.05316	9.97002e-05
DYRK1A	-6.62919	-3.88959	-2.05316	0.000100415
UQCRFS1	-6.24766	-3.88958	-2.05316	0.000100416
ERN1	-6.10458	-3.88884	-2.05316	0.000100726
RAB12	-5.57997	-3.88752	-2.05316	0.000101275
PTGIR	-5.9615	-3.87659	-2.05316	0.000105932
CHD3	-6.10458	-3.86815	-2.05316	0.000109665
TMCO1	-6.53381	-3.85673	-2.05316	0.000114913
LRRC25	-6.15227	-3.85299	-2.05316	0.000116686
BCL2L13	-6.00919	-3.84741	-2.05316	0.000119374
CNIH4	-6.05689	-3.83571	-2.05316	0.000125203
HDAC1	-5.9615	-3.83094	-2.05316	0.000127654
CX3CR1	-5.91381	-3.82997	-2.05316	0.00012816
PKN1	-6.10458	-3.8205	-2.05316	0.000133181
CMTM7	-5.91381	-3.81252	-2.05316	0.000137559
DAD1	-6.19996	-3.81196	-2.05316	0.000137871
ESCO1	-6.10458	-3.81151	-2.05316	0.00013812
IPO8	-5.81843	-3.80928	-2.05316	0.000139375
WDFY3	-5.77073	-3.80594	-2.05316	0.000141267
SLC43A3	-6.29535	-3.80485	-2.05316	0.000141892
MARCO	-6.15227	-3.80401	-2.05316	0.000142373
ARF3	-6.05689	-3.80153	-2.05316	0.000143806
IFFO1	-5.9615	-3.79911	-2.05316	0.000145218
ALG2	-5.48458	-3.79721	-2.05316	0.000146335
USP24	-5.67535	-3.79533	-2.05316	0.000147449
ESF1	-5.57997	-3.79443	-2.05316	0.000147981
ACPP	-5.9615	-3.79099	-2.05316	0.000150049
BRWD1	-6.81996	-3.78477	-2.05316	0.000153853
TBC1D14	-5.91381	-3.77714	-2.05316	0.000158641
RASSF1	-6.00919	-3.7763	-2.05316	0.000159172
SCRN1	-5.77073	-3.77587	-2.05316	0.00015945
PDHB	-5.81843	-3.77114	-2.05316	0.000162503
PLAA	-5.72304	-3.77062	-2.05316	0.000162843
TNFSF8	-5.91381	-3.76546	-2.05316	0.000166241
FDPS	-5.86612	-3.76336	-2.05316	0.000167643
DNASE1L1	-5.91381	-3.7624	-2.05316	0.000168289
CDIPT	-5.91381	-3.76174	-2.05316	0.000168733
GALNT7	-5.77073	-3.76115	-2.05316	0.000169132
SS18	-5.86612	-3.76109	-2.05316	0.000169178
ABRACL	-6.05689	-3.76013	-2.05316	0.000169828
NT5C3A	-5.86612	-3.75927	-2.05316	0.000170412
ZMYND8	-5.86612	-3.7585	-2.05316	0.000170932
MIR142	-5.34151	-3.75748	-2.05316	0.000171633
DHX58	-5.81843	-3.75568	-2.05316	0.000172874
PSMB7	-6.53381	-3.75488	-2.05316	0.000173426
NUP93	-5.86612	-3.75284	-2.05316	0.000174842
GRHPR	-5.72304	-3.74981	-2.05316	0.000176972
CTB-61M7.2	-5.81843	-3.74925	-2.05316	0.000177364
MIEN1	-5.43689	-3.7469	-2.05316	0.000179036
ELAVL1	-5.91381	-3.74494	-2.05316	0.000180437
ANAPC16	-6.10458	-3.74118	-2.05316	0.000183155
FAM117B	-5.77073	-3.74115	-2.05316	0.00018318
VPS8	-5.67535	-3.74107	-2.05316	0.000183238
PPM1B	-5.77073	-3.74072	-2.05316	0.000183495
TIMMDC1	-5.91381	-3.73991	-2.05316	0.000184084
POLR2K	-5.91381	-3.7394	-2.05316	0.000184462
HBEGF	-0.810764	-3.73896	-2.05316	0.000184781
TSPAN14	-5.86612	-3.73745	-2.05316	0.000185894
DUSP1	-0.619996	-3.73736	-2.05316	0.000185961
MSRB1	-7.05842	-3.73655	-2.05316	0.00018656
RPL18A	-6.05689	-3.73638	-2.05316	0.000186689
PANK2	-5.91381	-3.73316	-2.05316	0.000189094
IFITM1	-5.86612	-3.73095	-2.05316	0.000190757
RANBP3	-5.53227	-3.72708	-2.05316	0.000193709
SIGIRR	-5.86612	-3.72628	-2.05316	0.000194329
SIVA1	-5.86612	-3.72592	-2.05316	0.000194605
C19orf70	-5.9615	-3.72475	-2.05316	0.000195509
XIAP	-5.67535	-3.72381	-2.05316	0.00019624
MTR	-5.77073	-3.72334	-2.05316	0.000196608
DPEP2	-5.91381	-3.72051	-2.05316	0.000198818
DDX52	-5.43689	-3.71982	-2.05316	0.000199366
FMNL3	-5.72304	-3.71853	-2.05316	0.000200388
ZNF146	-5.77073	-3.71829	-2.05316	0.000200576
SNX30	-5.67535	-3.71747	-2.05316	0.000201229
SESN3	-5.86612	-3.71531	-2.05316	0.000202953
RSRC1	-5.67535	-3.71421	-2.05316	0.000203843
PLEKHG3	-5.77073	-3.7094	-2.05316	0.000207754
AIMP1	-5.72304	-3.70777	-2.05316	0.000209095
RTCA	-5.62766	-3.70388	-2.05316	0.000212323
ADI1	-5.72304	-3.7033	-2.05316	0.000212813
MGLL	-5.72304	-3.7029	-2.05316	0.000213152
RP11-145M9.4	-5.48458	-3.70127	-2.05316	0.000214522
ATF7IP	-7.24919	-3.6996	-2.05316	0.000215939
RNPS1	-5.86612	-3.69935	-2.05316	0.000216156
UTP14C	-5.19843	-3.69887	-2.05316	0.000216565
TLR7	-5.72304	-3.69726	-2.05316	0.00021794
C6orf89	-5.67535	-3.69591	-2.05316	0.000219105
TRIM27	-5.77073	-3.69421	-2.05316	0.000220569
XPOT	-5.67535	-3.69415	-2.05316	0.000220626
FAM105B	-5.72304	-3.69339	-2.05316	0.000221286
UBE2V2	-5.77073	-3.6903	-2.05316	0.000223991
ARFGAP1	-5.67535	-3.68706	-2.05316	0.000226858
C4orf32	-5.72304	-3.68577	-2.05316	0.000228008
PRPF4	-5.72304	-3.68539	-2.05316	0.000228353
KMO	-5.62766	-3.6842	-2.05316	0.000229421
CLASP2	-5.53227	-3.6834	-2.05316	0.000230143
PDLIM2	-5.67535	-3.68321	-2.05316	0.000230319
ARHGAP18	-6.34304	-3.68273	-2.05316	0.00023075
FAM135A	-5.67535	-3.68184	-2.05316	0.000231555
TMEM8A	-5.67535	-3.68174	-2.05316	0.000231648
LACC1	-5.05535	-3.68173	-2.05316	0.00023166
BTN3A2	-7.1538	-3.68114	-2.05316	0.000232197
FARSA	-5.77073	-3.67886	-2.05316	0.000234282
CXorf38	-5.53227	-3.67678	-2.05316	0.000236192
ZNF652	-5.67535	-3.67674	-2.05316	0.000236233
SUGT1	-6.19996	-3.67543	-2.05316	0.000237449
KDM5C	-3.95844	-3.67211	-2.05316	0.000240556
WBSCR22	-5.53227	-3.67002	-2.05316	0.000242529
PTPN9	-5.53227	-3.66965	-2.05316	0.000242878
CBR1	-5.72304	-3.6689	-2.05316	0.000243598
BABAM1	-5.72304	-3.66801	-2.05316	0.000244448
CNOT6	-5.48458	-3.66435	-2.05316	0.00024797
SNF8	-5.62766	-3.66331	-2.05316	0.000248976
ANGEL2	-5.67535	-3.6625	-2.05316	0.000249761
SNRNP48	-5.53227	-3.66183	-2.05316	0.000250417
POLR2F	-5.19843	-3.66084	-2.05316	0.000251394
SEC23B	-5.67535	-3.6603	-2.05316	0.000251922
PCSK7	-5.86612	-3.65975	-2.05316	0.000252458
C20orf112	-5.67535	-3.65909	-2.05316	0.000253112
MGST3	-5.48458	-3.65855	-2.05316	0.000253649
KRCC1	-5.67535	-3.6583	-2.05316	0.000253893
TPK1	-5.57997	-3.65797	-2.05316	0.000254217
DDHD1	-5.48458	-3.65758	-2.05316	0.000254607
ARID3A	-5.57997	-3.65687	-2.05316	0.000255309
RIC8A	-5.62766	-3.65661	-2.05316	0.000255578
SPINT2	-5.67535	-3.65611	-2.05316	0.000256076
SFMBT2	-5.48458	-3.65378	-2.05316	0.000258412
RALGAPA2	-5.67535	-3.65368	-2.05316	0.000258511
UBBP4	-5.43689	-3.65264	-2.05316	0.000259556
DENND4C	-5.57997	-3.65161	-2.05316	0.000260605
TRMT1L	-5.3892	-3.65155	-2.05316	0.000260664
GPR108	-5.72304	-3.65056	-2.05316	0.000261671
DCUN1D1	-5.43689	-3.65039	-2.05316	0.000261842
SLC37A1	-5.53227	-3.65017	-2.05316	0.00026207
COG5	-5.62766	-3.64719	-2.05316	0.000265119
LMO2	-7.34457	-3.64682	-2.05316	0.000265505
VPS25	-5.62766	-3.64583	-2.05316	0.000266535
EIF2B5	-5.43689	-3.64528	-2.05316	0.000267104
MRPS18C	-5.3892	-3.64515	-2.05316	0.000267235
FAM89B	-5.43689	-3.64391	-2.05316	0.000268524
POGK	-5.3892	-3.64261	-2.05316	0.000269891
ARL11	-5.53227	-3.6426	-2.05316	0.0002699
COL9A2	-5.43689	-3.64083	-2.05316	0.000271757
GMEB1	-5.57997	-3.64036	-2.05316	0.000272259
CD300LB	-5.91381	-3.64012	-2.05316	0.000272513
SMC2	-5.34151	-3.64009	-2.05316	0.000272548
USP22	-5.43689	-3.63895	-2.05316	0.000273751
PIGT	-5.24612	-3.6386	-2.05316	0.000274129
ASH2L	-5.77073	-3.63776	-2.05316	0.000275017
NNT	-5.43689	-3.63664	-2.05316	0.00027622
WDR48	-5.72304	-3.63595	-2.05316	0.000276954
CCDC91	-5.48458	-3.63573	-2.05316	0.000277191
ADD3	-7.48765	-3.63546	-2.05316	0.000277487
CARKD	-4.91228	-3.63383	-2.05316	0.000279244
VTRNA1-1	-5.57997	-3.63253	-2.05316	0.000280652
TAPT1	-5.57997	-3.63246	-2.05316	0.000280737
ARMCX3	-5.62766	-3.63228	-2.05316	0.000280923
ARAF	-5.43689	-3.63113	-2.05316	0.000282179
PBDC1	-5.48458	-3.63106	-2.05316	0.000282263
SLC30A7	-5.15074	-3.6309	-2.05316	0.000282438
PTPRO	-5.48458	-3.63027	-2.05316	0.000283123
TSNAX	-5.43689	-3.63003	-2.05316	0.000283386
MRPL55	-5.62766	-3.62993	-2.05316	0.000283503
PARP11	-5.62766	-3.6299	-2.05316	0.00028353
HIGD1A	-5.57997	-3.62981	-2.05316	0.00028363
ZMPSTE24	-5.53227	-3.62939	-2.05316	0.000284094
PPWD1	-5.43689	-3.62716	-2.05316	0.000286554
DIDO1	-5.48458	-3.62695	-2.05316	0.000286786
NOP14	-5.48458	-3.62687	-2.05316	0.000286878
SLC30A1	-5.43689	-3.62642	-2.05316	0.000287375
C17orf85	-5.62766	-3.62578	-2.05316	0.000288085
NAA35	-5.19843	-3.62563	-2.05316	0.000288254
STIM1	-5.34151	-3.62396	-2.05316	0.000290128
NSUN4	-5.34151	-3.6232	-2.05316	0.000290985
CCDC18	-5.34151	-3.62298	-2.05316	0.000291229
SYNJ1	-5.34151	-3.62224	-2.05316	0.000292058
IFIT5	-5.43689	-3.62161	-2.05316	0.00029278
VPS9D1	-5.3892	-3.62104	-2.05316	0.000293426
NFXL1	-5.3892	-3.62061	-2.05316	0.000293904
PRPF31	-5.24612	-3.61992	-2.05316	0.000294699
STAB1	-5.62766	-3.61953	-2.05316	0.000295135
SYNE1	-5.53227	-3.61884	-2.05316	0.000295927
CIAPIN1	-5.57997	-3.61832	-2.05316	0.000296526
PBX3	-5.34151	-3.61825	-2.05316	0.000296598
WWC3	-5.67535	-3.61791	-2.05316	0.000296994
SAE1	-5.43689	-3.61661	-2.05316	0.000298482
ZMYM6NB	-5.29381	-3.61575	-2.05316	0.000299478
DDX41	-5.29381	-3.61535	-2.05316	0.000299948
SCO1	-4.1969	-3.61497	-2.05316	0.000300383
C12orf4	-5.57997	-3.61273	-2.05316	0.000302985
MRPL43	-5.53227	-3.61199	-2.05316	0.000303862
CTD-2006K23.1	-4.91228	-3.61095	-2.05316	0.000305079
NLRC4	-5.34151	-3.60933	-2.05316	0.000306995
POLR2C	-5.34151	-3.60932	-2.05316	0.000307003
TMEM147	-5.53227	-3.60816	-2.05316	0.00030838
TRAPPC4	-5.3892	-3.60768	-2.05316	0.000308944
PIM2	-5.57997	-3.60765	-2.05316	0.000308981
TMEM14B	-5.3892	-3.60713	-2.05316	0.000309599
HDHD2	-5.10305	-3.60676	-2.05316	0.00031004
SLC39A1	-5.48458	-3.60648	-2.05316	0.000310376
ORMDL1	-5.43689	-3.60533	-2.05316	0.000311756
CYP20A1	-5.3892	-3.60473	-2.05316	0.000312477
ZNF592	-5.19843	-3.60386	-2.05316	0.000313528
BAG4	-5.43689	-3.60356	-2.05316	0.000313893
CALCOCO1	-4.91228	-3.6027	-2.05316	0.000314926
SUDS3	-5.3892	-3.60146	-2.05316	0.000316433
AZI2	-6.05689	-3.60073	-2.05316	0.00031733
LSM14B	-5.34151	-3.59998	-2.05316	0.000318244
CD2BP2	-5.48458	-3.59952	-2.05316	0.000318809
KLHDC7B	-5.48458	-3.5995	-2.05316	0.000318835
STAMBPL1	-5.24612	-3.59937	-2.05316	0.000318987
ECI1	-5.15074	-3.59903	-2.05316	0.0003194
PIWIL4	-5.19843	-3.5981	-2.05316	0.000320549
TTC13	-5.34151	-3.59802	-2.05316	0.000320652
TRERF1	-5.3892	-3.59745	-2.05316	0.000321354
AGPAT5	-5.34151	-3.59718	-2.05316	0.000321681
CHD1L	-5.3892	-3.5963	-2.05316	0.000322772
CDC123	-5.53227	-3.59626	-2.05316	0.000322826
HSPB1	-7.34457	-3.59512	-2.05316	0.000324242
OSBPL9	-5.29381	-3.59459	-2.05316	0.000324907
UFL1	-5.3892	-3.59435	-2.05316	0.000325199
SRF	-5.34151	-3.59383	-2.05316	0.000325858
ASXL1	-5.3892	-3.59255	-2.05316	0.000327456
MPLKIP	-5.48458	-3.59245	-2.05316	0.000327581
TFDP2	-5.43689	-3.59226	-2.05316	0.000327817
ECSIT	-5.34151	-3.59201	-2.05316	0.000328137
SLC39A7	-5.43689	-3.59135	-2.05316	0.000328975
TMA16	-5.48458	-3.59067	-2.05316	0.000329835
VBP1	-5.34151	-3.59025	-2.05316	0.000330364
RNF20	-5.10305	-3.58991	-2.05316	0.000330791
MAPK3	-5.34151	-3.58925	-2.05316	0.000331629
KLF16	-5.48458	-3.58884	-2.05316	0.000332151
PSMG1	-5.29381	-3.58876	-2.05316	0.000332252
ACADM	-5.43689	-3.5887	-2.05316	0.000332329
LYPLAL1	-5.10305	-3.58778	-2.05316	0.00033351
YAF2	-5.19843	-3.58681	-2.05316	0.000334749
TBCA	-5.53227	-3.58615	-2.05316	0.000335594
FAM60A	-5.53227	-3.58606	-2.05316	0.000335708
VPS37A	-5.24612	-3.58339	-2.05316	0.00033916
ACOX1	-5.29381	-3.58326	-2.05316	0.000339337
FTSJ3	-5.53227	-3.58278	-2.05316	0.000339957
MAN2B2	-5.29381	-3.58219	-2.05316	0.000340724
MGST2	-5.62766	-3.5811	-2.05316	0.000342152
SGTA	-5.00766	-3.58076	-2.05316	0.000342601
METTL14	-5.48458	-3.5801	-2.05316	0.000343467
NBPF14	-5.34151	-3.57977	-2.05316	0.000343897
SIAH2	-5.24612	-3.5794	-2.05316	0.000344385
ZNF236	-5.15074	-3.57851	-2.05316	0.00034556
ZNF518B	-5.29381	-3.57815	-2.05316	0.000346034
GBA	-4.86459	-3.57789	-2.05316	0.000346385
NCBP1	-5.34151	-3.57579	-2.05316	0.000349166
CHMP7	-5.10305	-3.57557	-2.05316	0.000349464
TBC1D20	-5.19843	-3.57539	-2.05316	0.000349708
ZDHHC21	-4.95997	-3.57491	-2.05316	0.000350355
GALNT11	-5.19843	-3.57378	-2.05316	0.000351865
SLC26A2	-5.34151	-3.57365	-2.05316	0.000352045
KLHL8	-5.34151	-3.57352	-2.05316	0.000352211
ADPRHL2	-5.15074	-3.57349	-2.05316	0.000352252
TTC14	-5.34151	-3.57307	-2.05316	0.000352822
NOB1	-5.29381	-3.57262	-2.05316	0.000353431
MRE11A	-5.24612	-3.57251	-2.05316	0.000353576
PGM2	-5.24612	-3.57217	-2.05316	0.000354042
PGAM1	-5.19843	-3.57147	-2.05316	0.000354984
ACOT13	-5.00766	-3.57084	-2.05316	0.00035584
PDE8A	-5.29381	-3.56995	-2.05316	0.000357047
ZNF672	-5.15074	-3.5699	-2.05316	0.000357113
METTL17	-5.29381	-3.56958	-2.05316	0.000357561
SLC23A2	-5.19843	-3.56851	-2.05316	0.000359011
SPTSSA	-5.00766	-3.56851	-2.05316	0.000359016
NUP88	-5.34151	-3.56783	-2.05316	0.000359954
TNPO3	-5.15074	-3.56687	-2.05316	0.000361265
SRPK1	-5.34151	-3.56525	-2.05316	0.000363503
SNRPF	-5.3892	-3.56485	-2.05316	0.000364065
TBL1X	-5.29381	-3.56412	-2.05316	0.000365086
SNX11	-5.34151	-3.56403	-2.05316	0.000365211
FAHD1	-5.24612	-3.56359	-2.05316	0.000365814
C4orf29	-5.48458	-3.56347	-2.05316	0.000365983
CLK2	-5.19843	-3.56309	-2.05316	0.000366519
KCNK6	-5.10305	-3.56257	-2.05316	0.000367237
ZNF141	-4.95997	-3.55997	-2.05316	0.0003709
SIDT2	-5.77073	-3.55986	-2.05316	0.000371048
LINC00909	-5.19843	-3.5583	-2.05316	0.000373268
ZDHHC20	-5.9615	-3.5577	-2.05316	0.000374112
NOM1	-5.34151	-3.55767	-2.05316	0.000374157
HEATR5B	-5.10305	-3.55763	-2.05316	0.000374219
DEAF1	-4.81689	-3.5571	-2.05316	0.000374967
TTN	-5.29381	-3.55636	-2.05316	0.000376034
POLR2L	-5.3892	-3.55609	-2.05316	0.000376421
PCMTD2	-5.15074	-3.55478	-2.05316	0.000378293
DDX59	-5.00766	-3.5545	-2.05316	0.000378704
DEPDC5	-5.10305	-3.55392	-2.05316	0.000379541
CAMSAP2	-5.19843	-3.55342	-2.05316	0.000380261
SLC9A9	-4.91228	-3.55157	-2.05316	0.000382938
APTX	-5.29381	-3.55113	-2.05316	0.000383576
MCCC2	-5.05535	-3.55094	-2.05316	0.000383858
PEX26	-5.10305	-3.55083	-2.05316	0.000384014
MICAL2	-5.10305	-3.55048	-2.05316	0.000384534
CTDSP1	-6.05689	-3.5502	-2.05316	0.000384944
NUDT14	-5.10305	-3.54925	-2.05316	0.000386337
HIST1H1D	-5.10305	-3.54843	-2.05316	0.000387536
MAML2	-5.48458	-3.54815	-2.05316	0.000387944
MVD	-5.29381	-3.54805	-2.05316	0.000388097
CMC1	-5.00766	-3.548	-2.05316	0.000388174
TM7SF3	-5.24612	-3.54742	-2.05316	0.000389028
WIPI1	-5.10305	-3.54636	-2.05316	0.000390591
PEX6	-5.29381	-3.54615	-2.05316	0.00039091
ERCC3	-4.95997	-3.54542	-2.05316	0.000391986
FARP2	-4.95997	-3.54511	-2.05316	0.000392457
PYROXD1	-3.91075	-3.54405	-2.05316	0.000394024
CAMTA1	-5.29381	-3.54376	-2.05316	0.000394463
CSNK1G1	-5.05535	-3.5429	-2.05316	0.000395757
MTRR	-5.19843	-3.54066	-2.05316	0.000399122
IQCG	-4.81689	-3.54045	-2.05316	0.000399449
ZBTB41	-5.29381	-3.54022	-2.05316	0.000399797
CTTNBP2NL	-5.15074	-3.53989	-2.05316	0.000400287
PHC2	-5.29381	-3.53984	-2.05316	0.000400372
RP5-821D11.7	-4.95997	-3.53872	-2.05316	0.000402067
MTG2	-5.29381	-3.53848	-2.05316	0.000402432
MUS81	-5.24612	-3.53767	-2.05316	0.000403668
ULK2	-5.15074	-3.53758	-2.05316	0.000403819
MS4A14	-4.86459	-3.53702	-2.05316	0.000404676
ARL1	-5.15074	-3.53323	-2.05004	0.000410521
MAP3K14	-5.05535	-3.53153	-2.05004	0.000413169
CLIP2	-4.95997	-3.53073	-2.05004	0.000414409
AP3M1	-4.91228	-3.53015	-2.05004	0.00041532
DEDD	-5.34151	-3.52927	-2.05004	0.000416704
ANO10	-5.19843	-3.52891	-2.05004	0.000417281
SIGLEC7	-5.10305	-3.52751	-2.05004	0.000419485
ZCCHC9	-4.62613	-3.52743	-2.05004	0.000419614
ERCC1	-5.86612	-3.52661	-2.05004	0.000420911
PDCD11	-5.15074	-3.52645	-2.05004	0.000421166
FBXL12	-4.86459	-3.52619	-2.05004	0.000421581
ADAM15	-5.81843	-3.52601	-2.05004	0.000421877
UBE2G1	-4.81689	-3.52502	-2.05004	0.000423446
RNF41	-3.95844	-3.52496	-2.05004	0.000423547
DDX26B	-5.24612	-3.52241	-2.04888	0.000427638
SPATS2	-4.7692	-3.52125	-2.04888	0.000429521
LMBR1	-5.10305	-3.52096	-2.04888	0.000429982
SLC25A46	-5.72304	-3.52056	-2.04888	0.00043064
TEC	-5.48458	-3.52033	-2.04888	0.000431008
CPQ	-4.91228	-3.52	-2.04888	0.000431551
NELFB	-5.10305	-3.51905	-2.04888	0.000433095
GLRX3	-5.81843	-3.51849	-2.04888	0.000434017
CORO7	-5.9615	-3.51793	-2.04888	0.000434933
THADA	-4.29228	-3.5161	-2.04817	0.000437937
GNL3L	-4.7692	-3.51415	-2.04817	0.000441159
RNF6	-5.81843	-3.5136	-2.04817	0.000442075
SRFBP1	-3.5769	-3.51353	-2.04817	0.000442198
C9orf69	-4.62613	-3.5134	-2.04817	0.000442407
SRP68	-4.72151	-3.51269	-2.04817	0.000443593
SYNRG	-5.67535	-3.51267	-2.04817	0.000443625
DHX57	-5.05535	-3.51183	-2.04792	0.000445031
PTER	-4.67382	-3.50917	-2.04482	0.00044951
INTS8	-5.05535	-3.50729	-2.04294	0.000452701
LPIN1	-5.29381	-3.505	-2.04042	0.000456616
RHOB	-1.00153	-3.50291	-2.03822	0.000460205
MLH1	-5.9615	-3.50186	-2.03763	0.00046202
INO80E	-4.86459	-3.50068	-2.03684	0.000464072
PDE12	-5.10305	-3.49879	-2.03493	0.000467375
ATMIN	-4.43536	-3.49764	-2.03418	0.0004694
RNF141	-4.86459	-3.49461	-2.03049	0.000474762
YIPF6	-5.05535	-3.49336	-2.02958	0.000476988
TMEM168	-4.81689	-3.49141	-2.02872	0.000480475
TRIM69	-7.10611	-3.49027	-2.02872	0.000482525
IAH1	-4.91228	-3.48869	-2.02872	0.000485398
FBXW11	-5.19843	-3.48825	-2.02872	0.000486192
CTD-2020K17.1	-5.10305	-3.48679	-2.02872	0.000488859
ATPAF2	-5.10305	-3.48572	-2.02872	0.000490823
KLF12	-5.67535	-3.48542	-2.02872	0.00049136
RP11-78A19.3	-4.05382	-3.48387	-2.02872	0.000494221
LRRC8D	-5.67535	-3.48337	-2.02872	0.000495137
ZYG11B	-5.29381	-3.48262	-2.02872	0.000496535
PRKAA1	-4.91228	-3.48214	-2.02872	0.000497433
MRPL1	-5.10305	-3.48179	-2.02872	0.000498073
RP11-265N6.1	-4.95997	-3.48133	-2.02872	0.000498923
SPIN1	-5.10305	-3.48059	-2.02872	0.000500306
LATS2	-6.39073	-3.47993	-2.02872	0.000501551
LPAR1	-5.10305	-3.47969	-2.02872	0.000501994
DSTYK	-4.86459	-3.47946	-2.02872	0.000502428
UBE2W	-5.57997	-3.47796	-2.02872	0.000505241
NIPAL2	-4.62613	-3.47738	-2.02872	0.000506339
KDM3A	-5.67535	-3.47695	-2.02872	0.00050715
AHCTF1	-5.62766	-3.47692	-2.02872	0.000507201
EIF3J	-6.48612	-3.47689	-2.02872	0.000507259
CBWD2	-4.72151	-3.47674	-2.02872	0.000507559
MRPL4	-4.67382	-3.47611	-2.02872	0.000508748
TSC2	-5.00766	-3.47557	-2.02872	0.000509766
FAM73A	-4.57843	-3.47516	-2.02872	0.000510545
CSTF1	-4.7692	-3.47503	-2.02872	0.000510804
MLF2	-5.9615	-3.47445	-2.02872	0.000511905
ERC1	-6.77227	-3.47416	-2.02872	0.000512449
ACBD5	-5.48458	-3.47246	-2.02704	0.000515715
BMPR2	-6.39073	-3.46931	-2.0237	0.000521794
PPP1R8	-5.10305	-3.46858	-2.0237	0.000523216
TRAPPC12	-5.62766	-3.46684	-2.0237	0.00052662
SYT11	-5.00766	-3.4666	-2.0237	0.00052708
C1GALT1	-6.96304	-3.46652	-2.0237	0.000527247
MRPS18B	-5.77073	-3.46643	-2.0237	0.000527419
ADAM9	-5.57997	-3.46599	-2.0237	0.000528275
RBBP6	-7.58303	-3.46363	-2.02099	0.00053293
C10orf76	-5.05535	-3.4626	-2.02032	0.000534993
ZC3H6	-4.48305	-3.46169	-2.01987	0.00053679
TRIM5	-5.00766	-3.4589	-2.0177	0.000542388
AKAP1	-4.53074	-3.45844	-2.0177	0.000543319
OTOF	-5.05535	-3.4578	-2.0177	0.000544614
SLBP	-4.91228	-3.45751	-2.0177	0.000545188
GABPB2	-5.00766	-3.45727	-2.0177	0.000545675
CCDC97	-2.90921	-3.45514	-2.01619	0.000550005
SETD7	-4.81689	-3.45454	-2.01619	0.000551241
NDUFA9	-5.29381	-3.4545	-2.01619	0.00055132
SREK1IP1	-5.3892	-3.45299	-2.01478	0.000554416
LSM1	-5.24612	-3.45164	-2.01386	0.000557185
TRPM2	-5.24612	-3.4512	-2.01386	0.000558097
HMG20B	-4.43536	-3.44907	-2.01221	0.000562512
C4orf48	-5.05535	-3.44895	-2.01221	0.000562775
MRPS31	-5.29381	-3.44767	-2.01202	0.000565439
SMG9	-4.14921	-3.44764	-2.01202	0.000565502
CCL4	-5.19843	-3.44527	-2.00925	0.000570485
FAM78A	-5.57997	-3.44079	-2.00321	0.000580011
TRANK1	-5.62766	-3.43673	-1.99867	0.000588784
TXLNA	-5.34151	-3.43627	-1.99867	0.000589784
DNAJB9	-5.72304	-3.43567	-1.99867	0.000591101
RUVBL1	-5.00766	-3.43553	-1.99867	0.000591405
NRGN	-5.77073	-3.43474	-1.99835	0.000593127
CLEC5A	-4.95997	-3.43381	-1.99782	0.00059515
ETV7	-5.10305	-3.43287	-1.99746	0.000597226
C9orf91	-4.81689	-3.43242	-1.99746	0.000598224
LINC00528	-5.24612	-3.43164	-1.99715	0.000599945
SDCCAG3	-3.76767	-3.42757	-1.99173	0.000609004
TK2	-3.48152	-3.42649	-1.99095	0.000611427
LRPPRC	-6.24766	-3.42052	-1.98254	0.00062502
UNC119	-6.96304	-3.41714	-1.97854	0.00063282
COL4A3BP	-6.91534	-3.4168	-1.97854	0.000633617
MRPL19	-0.810764	-3.40992	-1.96869	0.000649818
SLC35A5	-4.57843	-3.40835	-1.96714	0.000653564
ASCC3	-6.05689	-3.40758	-1.96693	0.000655408
KIAA0556	-4.72151	-3.40707	-1.96693	0.000656637
PRCC	-5.62766	-3.40646	-1.96687	0.000658101
ETFB	-6.34304	-3.40542	-1.96613	0.000660633
GLTSCR1L	-5.3892	-3.40153	-1.96169	0.000670108
LIX1L	-0.858456	-3.40058	-1.96169	0.000672425
C18orf21	-4.57843	-3.40053	-1.96169	0.000672552
IDO1	-5.77073	-3.40031	-1.96169	0.000673098
RBM22	-6.5815	-3.39798	-1.96011	0.000678865
FCAR	-5.81843	-3.39785	-1.96011	0.000679187
NDRG2	-5.00766	-3.39718	-1.96011	0.000680834
CEP63	-5.29381	-3.39704	-1.96011	0.000681193
SEC23A	-5.00766	-3.39586	-1.95914	0.000684143
YIPF4	-5.67535	-3.39326	-1.95678	0.000690649
SLC8B1	-4.95997	-3.39257	-1.95678	0.000692407
FKBP4	-4.91228	-3.39245	-1.95678	0.000692715
LINC00493	-5.34151	-3.39207	-1.95678	0.000693662
MTCH2	-4.67382	-3.39155	-1.95678	0.000694975
NOA1	-5.3892	-3.38936	-1.95422	0.00070055
PLD3	-5.3892	-3.38765	-1.95241	0.00070494
HAGH	-0.763072	-3.38656	-1.95157	0.000707751
SLC50A1	-5.57997	-3.38587	-1.95136	0.000709525
GRIPAP1	-6.19996	-3.38224	-1.94667	0.000718962
TPRG1L	-5.48458	-3.38177	-1.94667	0.000720199
CTC-241F20.3	-0.906148	-3.37835	-1.94217	0.000729233
AVEN	-3.76767	-3.37692	-1.94183	0.000733024
GBAS	-6.34304	-3.37654	-1.94183	0.000734043
HIST1H2BC	-3.86305	-3.37649	-1.94183	0.000734183
FAM122B	-0.858456	-3.37104	-1.93454	0.00074884
MRPS33	-5.19843	-3.37074	-1.93454	0.000749674
ELK4	-6.24766	-3.36914	-1.93289	0.000754035
GTF2H1	-5.3892	-3.36699	-1.93037	0.00075994
TP53I13	-0.71538	-3.36502	-1.92814	0.000765372
GLRX5	-4.62613	-3.35987	-1.9209	0.000779784
RARG	-5.00766	-3.35805	-1.91889	0.000784942
TMEM87B	-4.86459	-3.35514	-1.91562	0.000793239
GCNT1	-0.906148	-3.35489	-1.91562	0.000793977
FOXK1	-1.04922	-3.35241	-1.91318	0.000801105
CSNK2A2	-0.906148	-3.35226	-1.91318	0.000801557
DRG1	-5.57997	-3.3511	-1.9122	0.000804924
ZC3H7B	-5.3892	-3.34904	-1.90987	0.000810935
SLC35F6	-4.91228	-3.34854	-1.90987	0.00081238
BCL3	-6.19996	-3.347	-1.90865	0.000816923
PCMT1	-6.29535	-3.3467	-1.90865	0.000817796
MTO1	-5.57997	-3.3461	-1.90856	0.000819556
NUDT1	-3.76767	-3.34525	-1.90806	0.000822072
ANAPC15	-4.95997	-3.34277	-1.90499	0.000829452
TRIM8	-5.19843	-3.34197	-1.90457	0.000831855
CCDC22	-5.3892	-3.33876	-1.90047	0.000841527
TFIP11	-5.15074	-3.33831	-1.90047	0.000842889
FAM214B	-4.57843	-3.33637	-1.89825	0.000848795
RNF34	-5.19843	-3.33277	-1.89341	0.000859852
PDCD2	-5.3892	-3.33091	-1.89131	0.000865621
ABT1	-5.24612	-3.32991	-1.89056	0.000868742
RAB5B	-5.24612	-3.32879	-1.88962	0.000872247
CKAP2	-5.15074	-3.32772	-1.88876	0.000875597
POLK	-6.81996	-3.324	-1.88372	0.000887361
SUCLG2	-5.62766	-3.32154	-1.88065	0.000895233
MFNG	-5.24612	-3.32053	-1.87989	0.000898468
GPN3	-5.19843	-3.31877	-1.87794	0.000904138
EIF2B3	-4.38767	-3.31724	-1.87634	0.000909106
RFX3	-4.81689	-3.31337	-1.87104	0.000921792
HIST1H2AC	-5.05535	-3.30905	-1.86524	0.000936136
USB1	-0.810764	-3.30866	-1.86524	0.000937423
KIF3B	-4.86459	-3.30637	-1.86242	0.000945133
ZFX	-4.81689	-3.30546	-1.86181	0.000948193
QSOX2	-4.53074	-3.29768	-1.85028	0.000974875
GSR	-6.00919	-3.29176	-1.84169	0.000995634
FAM98B	-1.00153	-3.28478	-1.83139	0.00102064
NR4A1	-0.619996	-3.28249	-1.82857	0.00102894
C20orf24	-6.67688	-3.28	-1.82541	0.00103809
GTDC1	-0.71538	-3.27907	-1.82476	0.00104148
TMEM259	-7.05842	-3.27132	-1.81319	0.00107047
ACO2	-6.72458	-3.26872	-1.80999	0.00108035
NLK	-0.763072	-3.26767	-1.80999	0.00108436
INPP1	-5.3892	-3.26678	-1.80999	0.00108777
C10orf137	-4.81689	-3.26574	-1.80999	0.00109179
SHFM1	-5.9615	-3.26533	-1.80999	0.00109337
SNX18	-7.2015	-3.26484	-1.80999	0.00109527
SETD5	-6.53381	-3.2639	-1.80999	0.00109891
PPP2R2D	-6.48612	-3.26346	-1.80999	0.00110059
AMPD3	-5.10305	-3.26345	-1.80999	0.00110065
C2CD2L	-4.91228	-3.26333	-1.80999	0.00110112
PEX19	-3.29075	-3.26321	-1.80999	0.00110158
ILKAP	-0.763072	-3.26319	-1.80999	0.00110166
GABPB1	-4.62613	-3.25898	-1.80407	0.00111812
R3HDM1	-0.667688	-3.25675	-1.80176	0.00112696
EIF4E3	-6.81996	-3.25653	-1.80176	0.00112782
C19orf24	-5.53227	-3.2549	-1.79995	0.00113433
MEA1	-5.67535	-3.25383	-1.79905	0.00113859
BZW1	-6.24766	-3.25003	-1.79375	0.00115394
MKNK1	-6.67688	-3.24825	-1.79233	0.00116117
TMEM53	-4.95997	-3.24814	-1.79233	0.00116163
CHKA	-4.81689	-3.24647	-1.79046	0.00116845
APOL1	-6.91534	-3.24379	-1.78696	0.0011795
SLC30A9	-6.05689	-3.24189	-1.7847	0.00118742
PSMD12	-6.05689	-3.23996	-1.78241	0.00119547
OSCAR	-0.572304	-3.23694	-1.77911	0.00120817
KPNA5	-0.667688	-3.23692	-1.77911	0.00120829
CSPP1	-0.667688	-3.23525	-1.77724	0.00121534
MPZL1	-0.667688	-3.23367	-1.77548	0.00122212
HCCS	-5.77073	-3.23254	-1.77447	0.00122694
XYLT2	-4.14921	-3.22961	-1.77084	0.00123958
LRIF1	-0.71538	-3.22922	-1.77084	0.00124128
PRKRIP1	-5.53227	-3.2288	-1.77084	0.00124309
ALDH3B1	-5.91381	-3.22733	-1.76926	0.00124951
BRPF1	-5.57997	-3.22668	-1.769	0.00125236
ZSWIM7	-5.24612	-3.22609	-1.76885	0.00125494
MECP2	-6.29535	-3.2243	-1.76675	0.00126282
DHRS9	-5.72304	-3.2155	-1.75335	0.00130217
CDK5RAP1	-0.619996	-3.20661	-1.7411	0.00134308
DNAJC2	-5.77073	-3.20652	-1.7411	0.0013435
VWA8	-0.763072	-3.20645	-1.7411	0.00134382
MFN2	-5.67535	-3.20332	-1.73735	0.00135851
TRIP11	-6.19996	-3.203	-1.73735	0.00136005
AVPI1	-6.5815	-3.20268	-1.73735	0.00136157
IL8	-0.572304	-3.19919	-1.73248	0.00137815
THOC7	-6.29535	-3.19567	-1.72757	0.00139504
ATF5	-6.48612	-3.194	-1.72565	0.00140314
CEP170	-5.81843	-3.19312	-1.725	0.00140744
APOBEC3C	-6.5815	-3.1901	-1.72089	0.00142222
AKAP8L	-5.9615	-3.18824	-1.71864	0.00143143
MGME1	-0.619996	-3.18689	-1.71724	0.00143811
UBE2L3	-6.34304	-3.1857	-1.71609	0.00144404
INIP	-5.24612	-3.18292	-1.71276	0.00145796
BRD1	-5.48458	-3.18213	-1.71276	0.00146194
SNX19	-5.86612	-3.18188	-1.71276	0.00146321
TRAFD1	-6.5815	-3.18143	-1.71276	0.00146552
LRRC57	-0.858456	-3.18125	-1.71276	0.00146642
MICB	-0.667688	-3.17984	-1.71125	0.00147355
ATP6V0A1	-5.57997	-3.17728	-1.70787	0.00148662
HDAC5	-5.77073	-3.17572	-1.7061	0.00149464
C5orf45	-4.95997	-3.172	-1.70122	0.00151393
FCGR1A	-0.619996	-3.17177	-1.70122	0.00151511
PRPSAP2	-0.763072	-3.16884	-1.69721	0.0015305
FLNB	-4.67382	-3.16743	-1.69569	0.00153792
C1orf131	-5.10305	-3.16558	-1.69345	0.00154773
HSPA6	-6.91534	-3.1637	-1.69115	0.00155777
COX7A2L	-6.00919	-3.16168	-1.68862	0.00156864
ATP6V1E1	-6.77227	-3.15985	-1.6864	0.00157851
OGDH	-6.77227	-3.15724	-1.6841	0.00159271
HLA-G	-5.53227	-3.15715	-1.6841	0.00159317
RPF2	-5.19843	-3.15702	-1.6841	0.00159388
CYHR1	-5.29381	-3.15639	-1.68383	0.00159737
SLFN5	-7.1538	-3.15587	-1.68376	0.00160021
EDEM3	-5.48458	-3.1542	-1.6818	0.00160937
SRP54	-6.39073	-3.15293	-1.68049	0.00161638
TIMM21	-0.763072	-3.15198	-1.67972	0.00162169
TXNDC16	-0.667688	-3.15126	-1.67972	0.00162566
POR	-6.48612	-3.15106	-1.67972	0.0016268
VPS28	-6.67688	-3.14841	-1.67615	0.00164163
IKBKB	-6.53381	-3.14723	-1.67514	0.00164826
DYRK2	-4.48305	-3.14686	-1.67514	0.00165034
PANK3	-5.9615	-3.14594	-1.67439	0.00165556
HPS5	-6.62919	-3.14479	-1.6733	0.00166205
TTC17	-6.77227	-3.14434	-1.6733	0.0016646
CEP192	-6.39073	-3.14263	-1.67126	0.00167436
NAA10	-5.86612	-3.14036	-1.66875	0.00168743
ILF3-AS1	-5.43689	-3.14017	-1.66875	0.00168848
HELZ2	-5.91381	-3.13932	-1.6681	0.00169343
REXO4	-5.34151	-3.13761	-1.66605	0.00170334
SLC35A4	-5.3892	-3.1362	-1.66582	0.00171153
ERAP2	-5.91381	-3.13608	-1.66582	0.00171221
PCBP1-AS1	-0.858456	-3.1355	-1.66562	0.0017156
SMPD4	-4.81689	-3.13459	-1.66488	0.00172092
KPNA2	-6.29535	-3.13169	-1.66087	0.00173801
RAB6A	-5.9615	-3.13067	-1.65995	0.00174407
FCHO1	-0.667688	-3.12809	-1.65647	0.00175944
RBMS1	-7.05842	-3.12683	-1.65514	0.00176703
CEP104	-5.62766	-3.12519	-1.65375	0.00177688
KDELR1	-5.86612	-3.12507	-1.65375	0.00177761
SNX4	-5.77073	-3.12159	-1.64923	0.0017988
ENGASE	-0.763072	-3.12141	-1.64923	0.00179988
TLR1	-6.5815	-3.12056	-1.64858	0.00180505
KXD1	-5.81843	-3.11991	-1.64825	0.00180905
TSC22D4	-5.67535	-3.11332	-1.63816	0.00184992
ORC2	-0.572304	-3.1114	-1.63637	0.00186204
SPTAN1	-5.72304	-3.11133	-1.63637	0.00186246
RPS7	-6.05689	-3.11033	-1.63546	0.00186877
GIGYF2	-5.86612	-3.10947	-1.63478	0.00187426
ZNF148	-6.10458	-3.10778	-1.63337	0.00188499
UTP18	-5.86612	-3.1077	-1.63337	0.00188548
C21orf33	-5.81843	-3.10726	-1.63337	0.00188829
FDFT1	-5.91381	-3.10583	-1.63174	0.00189747
SNHG8	-6.00919	-3.10308	-1.62795	0.00191518
C22orf46	-5.15074	-3.1018	-1.62718	0.00192349
UBQLN2	-5.67535	-3.10172	-1.62718	0.00192401
MYO18A	-5.81843	-3.10116	-1.62699	0.00192766
NDUFB6	-5.67535	-3.10063	-1.62685	0.00193111
PSMD14	-6.00919	-3.09945	-1.62564	0.0019388
SLA	-6.81996	-3.09813	-1.6246	0.00194745
APPL1	-6.86765	-3.09793	-1.6246	0.00194876
LPAR6	-6.91534	-3.09692	-1.62366	0.00195546
VARS	-5.86612	-3.096	-1.62335	0.00196148
PEPD	-5.67535	-3.09566	-1.62335	0.00196379
BUB3	-5.81843	-3.0954	-1.62335	0.00196547
PSMB2	-6.39073	-3.09377	-1.62139	0.0019763
HLA-DQB2	-6.00919	-3.0923	-1.61968	0.00198614
SMAD4	-5.9615	-3.09115	-1.61956	0.00199385
CD1C	-6.86765	-3.09081	-1.61956	0.00199609
ZC3H18	-5.86612	-3.09072	-1.61956	0.00199671
DDT	-5.67535	-3.09046	-1.61956	0.00199843
RNASEK	-5.3892	-3.08888	-1.61766	0.00200915
SLC39A11	-0.71538	-3.08793	-1.61682	0.00201554
RAB9A	-0.572304	-3.08667	-1.61547	0.00202409
HMGN4	-5.57997	-3.08564	-1.61453	0.00203113
UBR3	-5.53227	-3.08437	-1.61453	0.00203983
MAU2	-0.667688	-3.08417	-1.61453	0.00204119
GTPBP1	-5.91381	-3.08406	-1.61453	0.00204196
MAP4K3	-5.48458	-3.0838	-1.61453	0.00204374
SLC4A1AP	-5.9615	-3.08309	-1.61453	0.00204861
MAT2B	-7.05842	-3.08307	-1.61453	0.00204879
MRPS34	-5.57997	-3.08243	-1.61422	0.00205316
LETM1	-5.29381	-3.0816	-1.61422	0.0020589
ETS1	-4.72151	-3.0814	-1.61422	0.00206031
PRR14	-4.91228	-3.08115	-1.61422	0.00206201
MRPL33	-5.62766	-3.08062	-1.61405	0.0020657
C1orf35	-5.67535	-3.07814	-1.61068	0.00208294
NR4A2	-0.429228	-3.07703	-1.61012	0.00209074
TECPR2	-0.572304	-3.07695	-1.61012	0.00209129
NDRG3	-0.619996	-3.07589	-1.60908	0.00209874
HES1	-5.3892	-3.07455	-1.60757	0.00210822
RNF126	-5.29381	-3.0737	-1.60688	0.00211419
CACYBP	-7.10611	-3.07262	-1.6058	0.00212185
HCAR2	-6.24766	-3.07073	-1.60338	0.00213537
TMEM101	-5.19843	-3.06879	-1.60087	0.00214928
NECAP1	-5.67535	-3.06786	-1.60064	0.002156
TDG	-5.77073	-3.0678	-1.60064	0.00215642
CCSAP	-5.15074	-3.06466	-1.59685	0.00217921
SH2D3C	-5.67535	-3.06094	-1.5914	0.00220641
CTA-29F11.1	-5.29381	-3.05929	-1.58936	0.00221866
NRM	-4.81689	-3.05627	-1.58602	0.0022411
MRPS35	-5.24612	-3.05606	-1.58602	0.00224269
NDUFS8	-5.48458	-3.056	-1.58602	0.00224308
CARM1	-0.906148	-3.05525	-1.58577	0.00224877
DGKZ	-0.47692	-3.05501	-1.58577	0.00225054
TRAPPC11	-5.29381	-3.0532	-1.58353	0.00226415
DGUOK	-5.3892	-3.05282	-1.58353	0.00226701
INTS6	-5.67535	-3.0501	-1.58025	0.00228767
MTHFD1	-5.72304	-3.04974	-1.58025	0.0022904
EGR3	-0.524612	-3.04958	-1.58025	0.00229158
USP39	-5.86612	-3.04758	-1.57761	0.00230695
DHX30	-5.77073	-3.04673	-1.57691	0.00231342
ZDHHC5	-6.10458	-3.04319	-1.57274	0.00234087
MRPS15	-5.77073	-3.04291	-1.57274	0.00234305
CCDC82	-5.67535	-3.04251	-1.57274	0.00234613
KCNQ1OT1	-5.72304	-3.04249	-1.57274	0.00234632
EMC3	-5.72304	-3.04214	-1.57274	0.00234902
ING1	-5.48458	-3.03995	-1.57024	0.00236616
CUL5	-6.29535	-3.03981	-1.57024	0.00236729
MRPL14	-5.43689	-3.03935	-1.57016	0.00237093
HAUS5	-4.62613	-3.03702	-1.56698	0.00238932
LY96	-5.34151	-3.03525	-1.5659	0.00240337
DDX58	-6.91534	-3.03514	-1.5659	0.00240428
CYB5B	-5.62766	-3.0347	-1.5659	0.00240776
PMM2	-5.00766	-3.03469	-1.5659	0.00240782
DAPK1	-5.81843	-3.03431	-1.5659	0.00241089
AAR2	-0.572304	-3.03384	-1.5658	0.00241465
TAF11	-5.10305	-3.03224	-1.56383	0.00242749
DPP8	-5.53227	-3.03161	-1.56346	0.00243257
ATIC	-5.19843	-3.03043	-1.56218	0.00244206
KATNBL1	-5.57997	-3.02801	-1.55885	0.00246166
DDIT4	-6.53381	-3.02578	-1.55627	0.00247995
PCK2	-5.77073	-3.02565	-1.55627	0.00248102
ELMO2	-5.15074	-3.02503	-1.55591	0.00248611
HIST2H2AC	-5.24612	-3.02435	-1.55546	0.0024917
CCNG1	-5.48458	-3.02392	-1.55543	0.0024952
SEC24C	-5.29381	-3.02341	-1.55526	0.00249939
MLTK	-5.19843	-3.02166	-1.55301	0.00251396
AQR	-5.29381	-3.01991	-1.55077	0.00252852
COPS6	-5.9615	-3.01779	-1.54791	0.00254629
NCF1	-5.34151	-3.01716	-1.54791	0.00255155
RBM7	-5.19843	-3.01697	-1.54791	0.00255312
CPNE8	-5.57997	-3.01585	-1.5479	0.00256261
FAM35A	-5.57997	-3.01565	-1.5479	0.00256428
PTRHD1	-5.10305	-3.01556	-1.5479	0.00256503
ANKZF1	-0.667688	-3.01531	-1.5479	0.0025672
ADH5	-5.34151	-3.01496	-1.5479	0.00257017
CD1D	-5.77073	-3.0139	-1.54767	0.00257909
PACS1	-5.10305	-3.01364	-1.54767	0.00258131
RGS14	-6.00919	-3.01319	-1.54767	0.0025852
CTDP1	-5.48458	-3.01312	-1.54767	0.00258575
TNPO2	-5.3892	-3.01271	-1.54767	0.00258923
ALG5	-5.3892	-3.01242	-1.54767	0.00259177
FBXW2	-0.524612	-3.01059	-1.54548	0.00260739
TRRAP	-5.10305	-3.01	-1.54548	0.00261246
PABPC3	-5.48458	-3.0099	-1.54548	0.00261331
ATP6V0A2	-5.15074	-3.00863	-1.54454	0.00262426
GGCT	-5.43689	-3.00826	-1.54454	0.00262747
RC3H2	-0.47692	-3.00811	-1.54454	0.00262874
PLAGL1	-0.619996	-3.00775	-1.54454	0.00263188
XKR8	-5.43689	-3.0073	-1.54445	0.00263578
IPO5	-5.19843	-3.00691	-1.54445	0.00263922
SHPRH	-5.24612	-3.00625	-1.54431	0.00264488
FNTA	-5.24612	-3.00576	-1.54431	0.00264916
TRADD	-5.15074	-3.00509	-1.54431	0.00265506
MTRNR2L11	-5.86612	-3.00499	-1.54431	0.00265593
PSMD5	-5.34151	-3.0048	-1.54431	0.00265757
DLG1	-5.86612	-3.00439	-1.54431	0.00266114
MTA1	-5.24612	-3.00407	-1.54431	0.00266394
MRPS11	-5.3892	-3.00298	-1.54389	0.00267354
DPM3	-5.15074	-3.0028	-1.54389	0.00267512
KEAP1	-5.19843	-3.00232	-1.54389	0.0026793
PPIL2	-5.3892	-3.00226	-1.54389	0.00267986
LRCH3	-5.19843	-3.0012	-1.54278	0.0026892
INO80D	-6.10458	-2.99983	-1.54205	0.00270128
MED21	-0.524612	-2.99954	-1.54205	0.00270388
OSBPL3	-5.9615	-2.99923	-1.54205	0.00270663
WDR6	-5.3892	-2.99918	-1.54205	0.00270711
RING1	-5.9615	-2.99882	-1.54205	0.00271029
TMEM206	-5.10305	-2.99767	-1.54078	0.00272052
EIF1AX	-5.34151	-2.99582	-1.53888	0.00273707
TATDN3	-5.19843	-2.9957	-1.53888	0.00273816
BTBD10	-4.91228	-2.99537	-1.53888	0.00274113
SLC25A44	-4.81689	-2.99456	-1.53842	0.00274841
MGST1	-5.15074	-2.99432	-1.53842	0.00275056
LILRA3	-6.48612	-2.99383	-1.53824	0.002755
GLOD4	-4.91228	-2.99194	-1.53718	0.00277213
ABCF2	-5.05535	-2.99161	-1.53718	0.00277512
C16orf70	-4.81689	-2.99146	-1.53718	0.00277646
PMPCA	-3.48152	-2.99106	-1.53718	0.00278014
DENND6A	-5.05535	-2.99095	-1.53718	0.00278108
KDM5D	-5.15074	-2.99089	-1.53718	0.00278164
TTC1	-6.72458	-2.99028	-1.53679	0.00278725
CTD-2514K5.2	-5.10305	-2.98795	-1.53356	0.00280856
AP4E1	-5.00766	-2.98722	-1.53299	0.00281523
NDUFC1	-4.91228	-2.9866	-1.53258	0.00282101
hsa-mir-6080	-0.524612	-2.98563	-1.5316	0.00282993
TICAM1	-5.53227	-2.98519	-1.5315	0.00283403
DDI2	-4.7692	-2.98403	-1.53078	0.00284479
AKAP7	-0.572304	-2.984	-1.53078	0.00284509
NOP2	-4.95997	-2.98246	-1.52974	0.00285944
NFE2	-4.43536	-2.98225	-1.52974	0.00286138
CPSF2	-6.5815	-2.98224	-1.52974	0.00286146
TMEM243	-5.24612	-2.98024	-1.52764	0.00288019
C2CD5	-4.57843	-2.97998	-1.52764	0.00288267
RNPEPL1	-5.81843	-2.97963	-1.52764	0.00288592
ALDH1A1	-5.00766	-2.97947	-1.52764	0.00288748
BAP1	-0.429228	-2.97909	-1.52763	0.00289107
CREBZF	-5.05535	-2.97617	-1.52445	0.00291873
MAML1	-4.86459	-2.97576	-1.52445	0.00292263
TTC39C	-6.15227	-2.97564	-1.52445	0.0029238
ZADH2	-5.29381	-2.97537	-1.52445	0.00292631
CNOT11	-0.524612	-2.9753	-1.52445	0.00292698
IARS2	-4.57843	-2.97342	-1.52193	0.00294501
COA6	-5.67535	-2.97256	-1.52113	0.00295326
EYA3	-0.667688	-2.96933	-1.51636	0.00298453
GPR65	-6.15227	-2.96877	-1.51605	0.00298993
EXOC5	-5.62766	-2.96754	-1.51462	0.00300193
PLAGL2	-4.57843	-2.96642	-1.51337	0.00301293
FAM21C	-0.619996	-2.96537	-1.51245	0.00302316
CCDC93	-5.91381	-2.96512	-1.51245	0.00302565
NR2C2	-5.29381	-2.96397	-1.51124	0.00303696
TAF4B	-4.95997	-2.96345	-1.51124	0.00304212
ZBTB34	-0.619996	-2.96296	-1.51124	0.00304696
TCTN3	-2.95691	-2.96292	-1.51124	0.00304739
FBXO38	-5.34151	-2.96011	-1.50717	0.00307531
CLEC16A	-0.667688	-2.95927	-1.50678	0.00308366
VPS72	-4.53074	-2.95914	-1.50678	0.00308503
LDB1	-5.72304	-2.9583	-1.50627	0.00309342
DTX3L	-0.763072	-2.95786	-1.50627	0.00309783
KIN	-5.43689	-2.95772	-1.50627	0.00309921
CCNG2	-3.76767	-2.95727	-1.50612	0.0031038
CDKAL1	-0.667688	-2.95456	-1.50221	0.00313115
CYSLTR2	-4.72151	-2.95346	-1.5016	0.0031423
ZNF121	-5.00766	-2.95297	-1.5016	0.00314729
SOCS4	-5.62766	-2.95274	-1.5016	0.00314966
HERC6	-5.19843	-2.95273	-1.5016	0.00314978
GPALPP1	-5.10305	-2.95225	-1.50141	0.00315469
CCDC170	-6.10458	-2.95188	-1.50141	0.00315843
PHRF1	-4.81689	-2.95126	-1.50097	0.00316485
COMMD10	-5.57997	-2.9495	-1.49865	0.00318283
SLC25A40	-0.429228	-2.94864	-1.49781	0.00319177
CCR2	-6.62919	-2.94668	-1.49515	0.00321203
CD38	-5.43689	-2.94409	-1.49142	0.00323908
CCDC115	-0.429228	-2.94321	-1.49076	0.00324825
KIAA1430	-4.86459	-2.94297	-1.49076	0.00325085
RAB7L1	-5.57997	-2.94259	-1.49074	0.00325478
C3orf17	-5.10305	-2.94159	-1.48966	0.00326535
ACVR2A	-5.24612	-2.93979	-1.48725	0.0032844
NDUFA11	-5.91381	-2.93841	-1.48556	0.00329896
UBA5	-0.47692	-2.93801	-1.4855	0.00330321
EIF2B1	-5.57997	-2.93624	-1.48374	0.00332215
CCNYL1	-5.91381	-2.93547	-1.48305	0.00333042
RGL1	-6.00919	-2.9343	-1.48242	0.003343
CLPTM1	-0.619996	-2.93407	-1.48242	0.00334546
RTCB	-5.86612	-2.93328	-1.48178	0.00335404
NUP107	-0.429228	-2.93291	-1.48177	0.00335801
PUM2	-6.91534	-2.93251	-1.48169	0.00336237
C9orf72	-1.09692	-2.93194	-1.48134	0.00336853
RAB1B	-4.81689	-2.9313	-1.48114	0.00337545
GABPA	-0.667688	-2.93111	-1.48114	0.00337753
UBE3B	-4.72151	-2.9305	-1.48073	0.00338413
DCK	-5.81843	-2.92996	-1.48042	0.00339001
NSL1	-5.57997	-2.92941	-1.48025	0.0033961
CNOT10	-5.29381	-2.92915	-1.48025	0.00339892
GTF3C3	-5.19843	-2.9287	-1.48009	0.00340382
STAC3	-0.619996	-2.92628	-1.47662	0.00343046
KANSL1L	-0.667688	-2.92531	-1.47559	0.00344116
RBM8A	-6.48612	-2.92312	-1.47252	0.00346546
GON4L	-5.67535	-2.92164	-1.47063	0.00348193
PITPNB	-1.00153	-2.91958	-1.46776	0.00350508
MRPL34	-5.67535	-2.91837	-1.46633	0.00351871
UBE4A	-6.29535	-2.91772	-1.46583	0.00352602
RABAC1	-5.19843	-2.91601	-1.46414	0.00354543
HMGXB4	-5.3892	-2.91308	-1.45996	0.00357882
DDB2	-5.72304	-2.91281	-1.45996	0.00358188
SLC19A1	-0.381536	-2.91169	-1.45913	0.00359481
FRMD8	-1.00153	-2.91161	-1.45913	0.00359566
EXOSC8	-1.43076	-2.91095	-1.4586	0.00360331
STAM2	-5.77073	-2.90979	-1.45756	0.0036167
ACVRL1	-0.429228	-2.90963	-1.45756	0.00361856
RPL41	-5.48458	-2.90863	-1.45646	0.00363021
RNF111	-5.43689	-2.90761	-1.4557	0.00364206
IFT57	-0.572304	-2.90714	-1.4557	0.00364755
TRAPPC10	-6.43842	-2.90712	-1.4557	0.00364768
HSPB11	-0.429228	-2.90577	-1.45419	0.00366347
POLR3E	-0.381536	-2.90553	-1.45419	0.0036663
INO80C	-0.619996	-2.90258	-1.45076	0.00370097
PLEKHF2	-4.95997	-2.90207	-1.45076	0.00370705
CSE1L	-5.3892	-2.90204	-1.45076	0.00370747
LCORL	-5.15074	-2.902	-1.45076	0.00370789
SNAP29	-6.10458	-2.90146	-1.45076	0.00371431
TOPBP1	-5.67535	-2.90141	-1.45076	0.00371493
PPM1M	-5.48458	-2.9005	-1.44995	0.0037257
GALNT6	-5.3892	-2.89983	-1.44995	0.00373367
PHKA2	-5.77073	-2.89973	-1.44995	0.00373486
PRKX	-5.3892	-2.89954	-1.44995	0.00373713
PREB	-5.62766	-2.89844	-1.44869	0.00375019
VAV2	-4.1969	-2.89768	-1.44798	0.00375932
SPTLC1	-5.81843	-2.89695	-1.44734	0.00376804
LYPLA1	-0.381536	-2.89551	-1.44548	0.00378549
STX3	-5.9615	-2.89384	-1.44326	0.00380556
YLPM1	-5.53227	-2.89327	-1.44287	0.00381259
HIST2H2BE	-5.62766	-2.89272	-1.44253	0.00381917
MAST3	-0.429228	-2.89212	-1.44248	0.0038265
ARHGEF18	-1.14461	-2.89185	-1.44248	0.00382976
ALAD	-5.57997	-2.89166	-1.44248	0.00383209
C1orf85	-0.429228	-2.89012	-1.44105	0.00385097
MRPL20	-6.00919	-2.88993	-1.44105	0.00385329
GTF3C2	-5.05535	-2.88979	-1.44105	0.00385498
SIL1	-5.62766	-2.8889	-1.44012	0.00386596
MAP3K13	-6.05689	-2.88822	-1.43998	0.00387429
ARL8A	-6.05689	-2.88813	-1.43998	0.00387535
STK38L	-6.15227	-2.88752	-1.43972	0.00388289
CCDC159	-0.524612	-2.88696	-1.43972	0.00388986
TOR1B	-5.86612	-2.88696	-1.43972	0.00388987
CCDC25	-4.91228	-2.88598	-1.43864	0.00390201
NTAN1	-5.81843	-2.88365	-1.43585	0.00393101
C7orf60	-0.381536	-2.88364	-1.43585	0.00393102
TAGLN	-5.10305	-2.88264	-1.43529	0.00394358
WBP11	-6.86765	-2.88263	-1.43529	0.00394365
PHF23	-4.48305	-2.88176	-1.43489	0.00395461
TAZ	-5.24612	-2.88172	-1.43489	0.00395513
CCDC107	-5.57997	-2.88115	-1.43449	0.00396233
C7orf55-LUC7L2	-5.48458	-2.88077	-1.43443	0.00396701
ATP13A1	-0.619996	-2.88038	-1.43433	0.00397196
RAB22A	-4.62613	-2.87938	-1.43321	0.00398461
LTB	-5.91381	-2.87724	-1.43018	0.00401168
ATG2B	-0.810764	-2.87613	-1.42887	0.0040258
MOSPD2	-0.71538	-2.87477	-1.42714	0.00404322
IPCEF1	-6.24766	-2.87429	-1.42689	0.00404943
DPM1	-5.43689	-2.87304	-1.42536	0.00406538
COPG1	-0.667688	-2.87176	-1.42423	0.00408197
LAMTOR4	-7.05842	-2.87148	-1.42423	0.00408552
STK32C	-1.00153	-2.87137	-1.42423	0.004087
RDH11	-5.62766	-2.871	-1.42417	0.00409174
RGS2	-0.381536	-2.87065	-1.42414	0.00409631
UBE2H	-6.05689	-2.86905	-1.42201	0.00411701
KCNE1	-0.572304	-2.86863	-1.42186	0.00412253
CLIC4	-6.86765	-2.8683	-1.42186	0.00412682
MITD1	-5.77073	-2.86717	-1.42099	0.00414161
POLI	-0.429228	-2.86712	-1.42099	0.00414229
DCAF11	-5.77073	-2.86595	-1.41958	0.00415753
SFR1	-0.47692	-2.86364	-1.41705	0.00418804
ZNF641	-5.34151	-2.86339	-1.41705	0.00419141
MAP2K5	-0.333844	-2.86299	-1.41705	0.0041966
PHF12	-5.62766	-2.86295	-1.41705	0.00419712
AP1AR	-5.67535	-2.86253	-1.41705	0.00420272
GALNT3	-5.24612	-2.86192	-1.41705	0.00421077
SATB1	-5.43689	-2.86184	-1.41705	0.00421186
PQLC3	-6.67688	-2.86181	-1.41705	0.00421228
AKT1	-6.00919	-2.86044	-1.4153	0.00423047
EXOSC9	-5.57997	-2.85923	-1.41411	0.00424671
PEX1	-0.71538	-2.85908	-1.41411	0.00424873
RAB10	-0.858456	-2.85691	-1.41164	0.00427788
ATP5J2	-5.67535	-2.85663	-1.41164	0.00428171
MSMO1	-0.381536	-2.85652	-1.41164	0.00428312
HELB	-0.381536	-2.85614	-1.41164	0.00428827
TPST2	-5.3892	-2.85598	-1.41164	0.00429045
SUN1	-5.43689	-2.85456	-1.41035	0.00430968
LEMD3	-5.72304	-2.85436	-1.41035	0.00431235
MAN1B1	-5.3892	-2.85424	-1.41035	0.00431405
RNF115	-5.53227	-2.85314	-1.4096	0.00432895
NUP54	-5.48458	-2.85256	-1.40917	0.00433687
CASS4	-5.48458	-2.8518	-1.40844	0.00434725
PLA2G16	-0.429228	-2.85077	-1.40725	0.0043613
PHTF1	-5.34151	-2.84999	-1.40661	0.00437206
HLX	-5.62766	-2.84975	-1.40661	0.00437542
ELOF1	-0.47692	-2.84814	-1.40549	0.00439761
LATS1	-5.34151	-2.84787	-1.40549	0.00440132
TRAPPC2L	-0.381536	-2.84782	-1.40549	0.00440199
FPR3	-5.3892	-2.84779	-1.40549	0.00440242
EXOSC10	-5.77073	-2.84564	-1.4029	0.00443216
CUEDC2	-5.3892	-2.84561	-1.4029	0.00443271
MRPL16	-5.43689	-2.8436	-1.40075	0.00446077
POLR2A	-5.10305	-2.8434	-1.40075	0.00446348
TRNAU1AP	-3.38613	-2.84337	-1.40075	0.00446398
PHB2	-6.81996	-2.84286	-1.40074	0.00447102
RPRD2	-0.429228	-2.84246	-1.40074	0.00447671
HMGB1	-5.53227	-2.8424	-1.40074	0.00447753
RBBP4	-5.43689	-2.84071	-1.39898	0.00450127
WBP4	-5.67535	-2.84055	-1.39898	0.00450359
TFG	-5.67535	-2.84016	-1.39898	0.00450904
GRAMD1A	-5.48458	-2.84002	-1.39898	0.00451113
RPL7L1	-5.48458	-2.83957	-1.39898	0.00451747
SHMT2	-0.47692	-2.83943	-1.39898	0.0045194
DAGLB	-5.43689	-2.83802	-1.39893	0.00453948
PTPN11	-5.29381	-2.83775	-1.39893	0.00454326
URI1	-5.53227	-2.83763	-1.39893	0.00454505
DIS3L	-5.3892	-2.83738	-1.39893	0.00454854
ASPH	-5.43689	-2.83721	-1.39893	0.0045509
GIMAP7	-5.57997	-2.83721	-1.39893	0.00455099
SACM1L	-5.72304	-2.8371	-1.39893	0.00455253
TMEM115	-0.429228	-2.83606	-1.39893	0.00456745
FAS	-5.57997	-2.83596	-1.39893	0.00456879
BST1	-6.10458	-2.83588	-1.39893	0.00457
TAF1B	-5.00766	-2.83565	-1.39893	0.00457324
ERCC6L2	-5.3892	-2.83559	-1.39893	0.0045741
ATP6V1C1	-5.48458	-2.83475	-1.39845	0.00458609
PATL2	-4.91228	-2.83467	-1.39845	0.00458729
PHF15	-0.47692	-2.83389	-1.39804	0.00459853
CIZ1	-0.429228	-2.83374	-1.39804	0.00460063
MTM1	-5.34151	-2.83348	-1.39804	0.0046044
GK	-5.53227	-2.83255	-1.39699	0.00461786
SDHC	-0.381536	-2.83183	-1.3963	0.0046283
KMT2B	-0.429228	-2.83072	-1.39508	0.00464436
ACAT1	-5.43689	-2.83047	-1.39508	0.00464795
MAP3K7	-0.429228	-2.82958	-1.39409	0.00466098
SDF2	-5.05535	-2.82838	-1.39261	0.00467837
MED14	-5.57997	-2.82791	-1.39233	0.00468537
NOC2L	-5.34151	-2.82745	-1.39208	0.00469209
ZNF609	-5.19843	-2.82611	-1.39036	0.00471165
DNAJB4	-6.00919	-2.82509	-1.38916	0.00472672
ALPK2	-0.429228	-2.82459	-1.38886	0.00473405
SUV420H1	-6.10458	-2.82114	-1.38462	0.00478529
ACSF3	-5.48458	-2.82088	-1.38462	0.00478918
ASPSCR1	-5.3892	-2.82085	-1.38462	0.00478966
ITGB1BP1	-5.3892	-2.81833	-1.38142	0.00482748
MRPL9	-4.57843	-2.81793	-1.38142	0.00483347
BBX	-6.96304	-2.81735	-1.38142	0.00484219
FADS1	-6.48612	-2.81691	-1.38142	0.00484889
ALDH3A2	-5.53227	-2.8169	-1.38142	0.00484902
S1PR4	-5.43689	-2.81678	-1.38142	0.0048508
C11orf54	-4.7692	-2.81655	-1.38142	0.00485427
MNDA	-0.381536	-2.81632	-1.38142	0.00485777
NBN	-1.71691	-2.81617	-1.38142	0.00486005
SCAMP1	-5.48458	-2.81553	-1.38086	0.0048697
CTDSP2	-5.00766	-2.81382	-1.37848	0.00489572
MRPL51	-5.48458	-2.81297	-1.37757	0.00490869
COA4	-0.333844	-2.81217	-1.37675	0.00492078
ZNF587	-0.47692	-2.8114	-1.37595	0.00493271
CMKLR1	-5.77073	-2.8092	-1.37324	0.00496649
TTL	-5.91381	-2.80874	-1.37324	0.00497354
RPAIN	-5.53227	-2.80827	-1.37324	0.00498092
WIBG	-0.429228	-2.80815	-1.37324	0.00498268
CD300C	-5.48458	-2.80799	-1.37324	0.00498524
SCAPER	-5.67535	-2.80795	-1.37324	0.0049858
RNU12	-0.381536	-2.80661	-1.37173	0.00500657
LSG1	-5.57997	-2.80609	-1.37173	0.00501459
TSR3	-5.3892	-2.80601	-1.37173	0.00501585
P2RY14	-6.5815	-2.80416	-1.3694	0.00504483
C19orf38	-6.96304	-2.80356	-1.36891	0.00505411
ACSS2	-5.29381	-2.8025	-1.36785	0.00507088
TAF15	-6.39073	-2.80233	-1.36785	0.00507355
XPR1	-5.34151	-2.80191	-1.36766	0.00508013
RPA1	-4.72151	-2.8006	-1.36653	0.00510073
URM1	-5.05535	-2.80025	-1.36653	0.00510625
CAMK2G	-5.67535	-2.79999	-1.36653	0.00511043
SEH1L	-0.524612	-2.79991	-1.36653	0.00511164
BCOR	-5.19843	-2.79973	-1.36653	0.00511459
ZBTB8OS	-4.57843	-2.79932	-1.36636	0.00512102
TSC1	-5.53227	-2.79826	-1.36507	0.0051379
FOXK2	-5.3892	-2.79781	-1.36483	0.00514499
ZNF280D	-5.62766	-2.79703	-1.36422	0.00515744
MED6	-4.72151	-2.79683	-1.36422	0.00516061
NHLRC3	-0.47692	-2.79636	-1.36422	0.00516826
PAN2	-5.72304	-2.79606	-1.36422	0.00517296
ROGDI	-0.71538	-2.79514	-1.36422	0.00518771
TRAPPC8	-7.10611	-2.795	-1.36422	0.00519
UTP11L	-5.53227	-2.79497	-1.36422	0.00519039
ATP5S	-0.763072	-2.79462	-1.36422	0.00519613
COA5	-0.381536	-2.79453	-1.36422	0.00519744
PSMB5	-5.29381	-2.79444	-1.36422	0.00519895
COPS4	-4.7692	-2.79342	-1.363	0.00521541
ZNF687	-4.38767	-2.79242	-1.36181	0.00523154
TRAPPC3	-6.29535	-2.79211	-1.3618	0.00523649
GPR107	-5.62766	-2.79161	-1.36145	0.00524471
KLHL2	-5.43689	-2.78772	-1.35536	0.00530808
SQLE	-5.81843	-2.787	-1.35465	0.00531985
SUPT20H	-5.67535	-2.78657	-1.35443	0.00532683
KRR1	-0.524612	-2.78489	-1.35258	0.00535463
TMEM65	-4.29228	-2.78327	-1.35104	0.00538137
SAMM50	-5.19843	-2.78314	-1.35104	0.00538348
PCBP2	-7.1538	-2.78309	-1.35104	0.00538442
GGPS1	-5.15074	-2.78273	-1.35094	0.00539034
DYNLT1	-6.19996	-2.78235	-1.35079	0.00539673
NBEAL2	-6.39073	-2.7817	-1.35074	0.00540754
KRI1	-0.381536	-2.78148	-1.35074	0.00541111
DOK1	-5.77073	-2.7813	-1.35074	0.00541417
DDX1	-5.86612	-2.78094	-1.35074	0.0054202
MRPS26	-4.86459	-2.78068	-1.35074	0.00542453
SLC30A5	-0.572304	-2.78033	-1.35074	0.00543036
NACA2	-2.28922	-2.77996	-1.35074	0.00543649
SMC5	-5.86612	-2.77958	-1.35074	0.00544293
OGFR	-6.19996	-2.7795	-1.35074	0.00544429
RPS6KC1	-5.67535	-2.77913	-1.35074	0.00545047
CHCHD7	-5.19843	-2.77902	-1.35074	0.00545228
GCNT2	-5.15074	-2.77866	-1.35074	0.00545837
MADD	-6.05689	-2.77828	-1.35074	0.00546477
PELI1	-7.01073	-2.77807	-1.35074	0.00546831
KIAA0907	-0.667688	-2.77788	-1.35074	0.00547145
CD40	-6.62919	-2.77639	-1.34972	0.00549665
ARHGEF1	-6.77227	-2.77624	-1.34972	0.00549911
TNFSF10	-0.381536	-2.77611	-1.34972	0.00550134
ZNF407	-5.19843	-2.77611	-1.34972	0.00550137
CCDC28A	-0.524612	-2.77528	-1.34928	0.0055155
SLC1A4	-5.3892	-2.77513	-1.34928	0.00551794
PTOV1	-4.95997	-2.77493	-1.34928	0.00552133
PIAS4	-5.15074	-2.77468	-1.34928	0.00552562
DPY30	-5.81843	-2.77352	-1.34811	0.00554527
COG2	-5.43689	-2.77341	-1.34811	0.0055473
SAMD4A	-4.72151	-2.77305	-1.348	0.00555334
VPS53	-5.91381	-2.77257	-1.34769	0.00556148
DCAF10	-0.524612	-2.77174	-1.34688	0.00557578
DUS1L	-5.48458	-2.77152	-1.34688	0.00557956
C10orf12	-5.29381	-2.77112	-1.34683	0.00558645
JUNB	-0.333844	-2.77081	-1.34683	0.00559169
C18orf8	-6.05689	-2.77062	-1.34683	0.005595
ADRB2	-5.29381	-2.76984	-1.3464	0.00560834
STRN	-5.10305	-2.76973	-1.3464	0.00561024
PUS1	-5.29381	-2.76883	-1.34577	0.00562573
CEPT1	-5.53227	-2.76778	-1.34448	0.00564392
PAN3	-6.19996	-2.76685	-1.34343	0.00565999
EI24	-0.619996	-2.76659	-1.34343	0.00566463
ASGR2	-5.34151	-2.76598	-1.34341	0.00567528
HNRNPUL2	-5.19843	-2.76575	-1.34341	0.00567917
DUSP7	-0.763072	-2.76565	-1.34341	0.00568091
ORMDL2	-6.00919	-2.76543	-1.34341	0.00568486
C14orf159	-6.10458	-2.76488	-1.34326	0.00569435
TIMM8B	-5.29381	-2.76473	-1.34326	0.00569696
CACUL1	-6.5815	-2.76428	-1.34326	0.00570477
DOPEY1	-5.43689	-2.76419	-1.34326	0.00570652
TRIP4	-2.90921	-2.76343	-1.34246	0.00571978
POM121	-1.04922	-2.76295	-1.34214	0.00572808
SMIM19	-0.572304	-2.76253	-1.34191	0.00573552
OBFC1	-5.43689	-2.76191	-1.34134	0.00574643
TIA1	-6.34304	-2.76026	-1.33902	0.00577561
PREX1	-1.7646	-2.75939	-1.33804	0.00579089
P2RX1	-5.72304	-2.75844	-1.3369	0.00580788
C8orf59	-5.48458	-2.75768	-1.33629	0.00582135
MYO9A	-5.19843	-2.75751	-1.33629	0.00582433
TMEM140	-0.429228	-2.75676	-1.33551	0.00583767
C9orf156	-0.572304	-2.75637	-1.33532	0.0058447
UCHL5	-5.81843	-2.7555	-1.33433	0.00586027
RNGTT	-0.71538	-2.75486	-1.33372	0.00587177
PRDX3	-6.10458	-2.75447	-1.33354	0.00587875
TP53I3	-4.62613	-2.75252	-1.33092	0.00591392
CD226	-5.05535	-2.75236	-1.33092	0.00591677
GOT2	-0.429228	-2.7513	-1.32992	0.00593594
PRRG4	-5.57997	-2.7512	-1.32992	0.00593769
HRH2	-5.48458	-2.7475	-1.3241	0.00600522
ZBTB37	-0.572304	-2.7471	-1.32403	0.00601255
ANKRD22	-6.67688	-2.74689	-1.32403	0.00601633
PCNA	-0.95384	-2.74627	-1.32345	0.0060278
SSR3	-6.62919	-2.74516	-1.32204	0.00604822
INTS1	-5.24612	-2.74469	-1.32177	0.00605682
CLCN5	-0.47692	-2.74437	-1.32177	0.00606265
GIT1	-5.00766	-2.74415	-1.32177	0.00606679
DEF8	-4.95997	-2.74298	-1.32026	0.00608835
IFT20	-4.38767	-2.74156	-1.31858	0.0061148
POM121C	-2.43229	-2.74144	-1.31858	0.00611713
HIAT1	-5.57997	-2.74105	-1.31846	0.00612433
TSEN34	-2.57537	-2.7408	-1.31846	0.00612889
C11orf31	-0.810764	-2.74029	-1.31806	0.00613856
GPATCH11	-5.19843	-2.73939	-1.31701	0.00615529
FUOM	-5.72304	-2.7383	-1.31606	0.00617583
SYTL1	-5.43689	-2.73808	-1.31606	0.00617984
TMED1	-5.05535	-2.73799	-1.31606	0.00618162
MTFR1L	-5.24612	-2.73766	-1.31597	0.00618781
ADSS	-6.10458	-2.73728	-1.31581	0.00619489
PYGB	-5.29381	-2.73688	-1.31564	0.00620257
GOLGA5	-5.62766	-2.73662	-1.31564	0.00620732
TTYH3	-4.72151	-2.73608	-1.31551	0.00621759
ZNF703	-5.10305	-2.73577	-1.31551	0.00622343
TRIM52	-0.810764	-2.73557	-1.31551	0.00622719
AP1B1	-6.34304	-2.7354	-1.31551	0.00623037
UACA	-4.81689	-2.73515	-1.31551	0.00623512
GDAP1	-0.619996	-2.73371	-1.31435	0.00626259
R3HDM4	-6.19996	-2.73364	-1.31435	0.00626389
NECAP2	-6.72458	-2.73252	-1.31291	0.00628522
PIGA	-5.10305	-2.73092	-1.31078	0.0063158
KIAA0586	-3.52921	-2.73046	-1.31078	0.00632469
HAUS8	-0.71538	-2.73029	-1.31078	0.00632789
MAPK8	-4.10151	-2.73016	-1.31078	0.00633041
RGS3	-5.15074	-2.72965	-1.31039	0.00634007
NSF	-0.333844	-2.72938	-1.31039	0.00634542
SCAP	-0.286152	-2.72831	-1.30905	0.00636589
FAM50A	-6.43842	-2.72736	-1.30789	0.00638438
PSMG3	-0.286152	-2.72688	-1.30755	0.00639354
HHEX	-5.72304	-2.72654	-1.30743	0.00640025
IL4I1	-6.10458	-2.72597	-1.30694	0.0064112
PPP2R4	-0.381536	-2.72401	-1.30436	0.00644944
OSBPL1A	-5.34151	-2.72387	-1.30436	0.0064521
RABGGTA	-5.3892	-2.72364	-1.30436	0.00645677
PDXK	-6.19996	-2.72329	-1.30424	0.00646349
EXOC2	-5.24612	-2.72199	-1.30248	0.00648906
STX2	-5.19843	-2.72074	-1.30114	0.0065135
GFPT1	-0.429228	-2.72065	-1.30114	0.00651536
MLLT6	-5.10305	-2.71852	-1.29855	0.00655741
C10orf32	-5.29381	-2.7184	-1.29855	0.00655984
SACS	-5.34151	-2.7183	-1.29855	0.00656174
TSC22D1	-0.667688	-2.71774	-1.29855	0.00657292
PCNX	-5.67535	-2.7177	-1.29855	0.00657383
CC2D1B	-0.47692	-2.71742	-1.29855	0.00657934
OAS1	-0.71538	-2.71562	-1.29681	0.00661513
HMCES	-4.95997	-2.71562	-1.29681	0.00661525
BRD9	-5.15074	-2.71538	-1.29681	0.0066199
BRCC3	-4.62613	-2.71468	-1.29607	0.00663402
EFTUD1	-4.95997	-2.71403	-1.29571	0.0066471
TRUB2	-0.333844	-2.71392	-1.29571	0.00664914
FOXN3	-1.62153	-2.71349	-1.29543	0.00665795
RP11-792A8.4	-1.04922	-2.71147	-1.29278	0.00669849
NSFL1C	-5.86612	-2.71127	-1.29278	0.00670251
GALNT10	-5.15074	-2.71074	-1.29278	0.00671335
TAF1	-5.53227	-2.71065	-1.29278	0.00671519
ERMAP	-4.7692	-2.71058	-1.29278	0.00671655
DCUN1D3	-5.19843	-2.70979	-1.2919	0.00673251
MPP7	-5.48458	-2.70935	-1.29161	0.00674145
CCDC14	-0.47692	-2.70856	-1.29071	0.00675767
TRIM24	-5.57997	-2.70778	-1.29028	0.00677351
KIF22	-0.810764	-2.70776	-1.29028	0.00677381
TBC1D10C	-0.286152	-2.70741	-1.29025	0.00678109
QPCT	-1.04922	-2.70711	-1.29025	0.00678708
PHYKPL	-6.86765	-2.70694	-1.29025	0.00679074
C11orf58	-7.39226	-2.70593	-1.28944	0.00681131
RP11-290F20.3	-5.86612	-2.70592	-1.28944	0.00681149
SKA2	-0.429228	-2.70518	-1.28865	0.00682678
XPA	-0.333844	-2.70492	-1.28865	0.00683201
ZNF37A	-0.71538	-2.70449	-1.28836	0.00684095
IL18BP	-5.57997	-2.70379	-1.28791	0.00685542
MDC1	-0.524612	-2.70368	-1.28791	0.00685756
GXYLT1	-5.57997	-2.7028	-1.28685	0.00687588
TSPYL1	-4.81689	-2.70193	-1.28582	0.0068939
CEBPA	-6.39073	-2.70072	-1.28473	0.00691889
FAM20B	-5.00766	-2.70063	-1.28473	0.00692081
NCK1	-5.43689	-2.70033	-1.28473	0.00692714
MGAT2	-5.77073	-2.70007	-1.28473	0.00693256
CXCL2	-5.62766	-2.69995	-1.28473	0.00693492
LHFPL2	-0.333844	-2.69793	-1.28173	0.00697713
CTNNBIP1	-0.858456	-2.69751	-1.28147	0.00698596
PPP1R12B	-3.71998	-2.69568	-1.27912	0.00702447
ATP5I	-6.72458	-2.69561	-1.27912	0.00702599
STRN3	-5.3892	-2.69441	-1.27753	0.00705133
AKAP10	-5.57997	-2.69115	-1.27239	0.00712069
ATP10D	-5.19843	-2.69084	-1.27232	0.00712723
CISH	-5.00766	-2.68947	-1.27043	0.00715647
NRROS	-5.48458	-2.68802	-1.26875	0.0071877
UTP14A	-5.48458	-2.68793	-1.26875	0.00718956
AGO1	-5.34151	-2.6877	-1.26875	0.0071947
GPR162	-0.95384	-2.68611	-1.26692	0.007229
MDH1	-6.15227	-2.6861	-1.26692	0.0072291
PBRM1	-0.858456	-2.6849	-1.26632	0.00725526
TMEM135	-1.00153	-2.68475	-1.26632	0.00725848
NF1	-6.00919	-2.68469	-1.26632	0.00725975
RPS6KA5	-4.81689	-2.68363	-1.26495	0.00728276
ABI3	-6.62919	-2.68218	-1.26306	0.00731432
ANKRD42	-0.619996	-2.68158	-1.26306	0.00732744
TMEM33	-6.72458	-2.68135	-1.26306	0.00733264
PET100	-0.71538	-2.6811	-1.26306	0.00733799
AZIN1	-1.71691	-2.68065	-1.26306	0.00734785
RNF167	-0.286152	-2.68061	-1.26306	0.00734874
ADRM1	-6.29535	-2.68045	-1.26306	0.00735234
ACTR10	-5.57997	-2.68042	-1.26306	0.00735302
POLR3C	-5.34151	-2.67987	-1.26263	0.00736513
RPS6KA4	-5.34151	-2.67964	-1.26263	0.00737015
METTL12	-0.333844	-2.67889	-1.2622	0.00738675
RNF40	-5.62766	-2.67886	-1.2622	0.00738724
CPEB3	-0.381536	-2.67788	-1.26097	0.00740888
GNPAT	-5.9615	-2.67695	-1.26025	0.00742968
TMEM179B	-5.62766	-2.67651	-1.25996	0.00743932
AAMP	-6.10458	-2.67536	-1.25865	0.00746493
SPPL3	-5.62766	-2.67505	-1.25865	0.00747173
RAP2A	-5.53227	-2.67476	-1.25865	0.00747831
SEC11C	-5.19843	-2.67465	-1.25865	0.00748076
STXBP5	-0.286152	-2.67444	-1.25865	0.00748536
CDADC1	-0.429228	-2.67346	-1.2574	0.0075074
NFU1	-3.52921	-2.67088	-1.25491	0.00756525
TOR3A	-5.67535	-2.67082	-1.25491	0.00756651
RNF4	-6.24766	-2.67062	-1.25491	0.00757119
GRAMD4	-0.333844	-2.6705	-1.25491	0.00757377
MINOS1	-0.858456	-2.67046	-1.25491	0.00757464
DUS3L	-5.24612	-2.67044	-1.25491	0.00757512
LIMD1	-3.43383	-2.67008	-1.25473	0.00758328
ABCD3	-0.47692	-2.66932	-1.25388	0.00760044
NMT1	-5.91381	-2.6674	-1.25102	0.00764401
GPKOW	-0.333844	-2.66689	-1.25076	0.0076556
SNAPIN	-3.76767	-2.66673	-1.25076	0.00765931
RMND5B	-0.333844	-2.66621	-1.25042	0.00767113
CNPY2	-0.763072	-2.66598	-1.25042	0.00767646
LLPH	-0.381536	-2.66552	-1.25042	0.00768683
TMOD2	-5.9615	-2.66536	-1.25042	0.00769067
NRBF2	-5.67535	-2.66524	-1.25042	0.00769332
CDK16	-5.57997	-2.66459	-1.2501	0.00770829
ADAM28	-5.29381	-2.66422	-1.2501	0.00771673
C7orf26	-3.81536	-2.66414	-1.2501	0.0077185
RASAL3	-5.3892	-2.66401	-1.2501	0.00772157
SEC22C	-4.95997	-2.66363	-1.2501	0.00773017
CHURC1	-6.48612	-2.66351	-1.2501	0.00773309
ATN1	-0.286152	-2.66262	-1.24942	0.00775342
AP001055.6	-5.15074	-2.66238	-1.24942	0.00775912
KIAA1715	-0.286152	-2.66234	-1.24942	0.00775987
H2AFJ	-0.381536	-2.66151	-1.24842	0.00777919
PUS7L	-5.00766	-2.66079	-1.24791	0.00779576
WDR47	-0.619996	-2.66069	-1.24791	0.00779797
PHF5A	-5.05535	-2.65899	-1.24555	0.00783763
PFKFB4	-0.429228	-2.65866	-1.24555	0.00784529
KAT2B	-6.67688	-2.65856	-1.24555	0.00784764
CNST	-5.29381	-2.65798	-1.245	0.00786111
MED11	-5.29381	-2.65745	-1.24473	0.00787353
HAP1	-6.10458	-2.65731	-1.24473	0.00787665
AURKA	-0.95384	-2.65702	-1.24467	0.00788352
RGS12	-4.7692	-2.65514	-1.24187	0.00792755
BAD	-0.71538	-2.65439	-1.2411	0.00794526
BUD31	-6.77227	-2.65413	-1.2411	0.00795137
MSRB2	-0.71538	-2.65392	-1.2411	0.00795617
ZSWIM8	-3.76767	-2.65363	-1.24104	0.00796299
RP11-51J9.5	-0.286152	-2.65206	-1.23914	0.00800025
ZNF516	-5.24612	-2.65202	-1.23914	0.00800108
NDUFA8	-5.19843	-2.65009	-1.23624	0.00804715
NBPF9	-5.29381	-2.64957	-1.23605	0.00805941
NQO2	-5.91381	-2.64897	-1.23605	0.00807375
LSM6	-3.62459	-2.64869	-1.23605	0.00808048
CEP85L	-5.24612	-2.64864	-1.23605	0.00808152
LUZP1	-5.53227	-2.64851	-1.23605	0.00808466
HCFC2	-5.00766	-2.64813	-1.23605	0.0080938
NAB2	-0.429228	-2.64796	-1.23605	0.008098
TNFAIP3	-0.286152	-2.64795	-1.23605	0.00809819
WDR81	-4.81689	-2.64624	-1.23354	0.00813923
ZMIZ2	-6.00919	-2.64572	-1.23308	0.00815177
DIP2A	-5.9615	-2.64458	-1.2318	0.00817936
MCPH1	-0.858456	-2.64447	-1.2318	0.00818186
ANAPC7	-0.23846	-2.64395	-1.2316	0.00819451
HERC4	-5.15074	-2.64354	-1.2316	0.00820437
KLHL18	-5.72304	-2.64349	-1.2316	0.00820566
FAM198B	-0.619996	-2.64335	-1.2316	0.00820912
MIR181A1HG	-0.763072	-2.64239	-1.23038	0.00823231
BCAP29	-4.86459	-2.64153	-1.22933	0.00825332
LIG1	-5.10305	-2.64079	-1.22877	0.00827133
ATXN1L	-5.15074	-2.6407	-1.22877	0.00827345
ZRANB1	-5.53227	-2.63954	-1.22744	0.00830185
NFATC3	-5.48458	-2.63943	-1.22744	0.00830458
MAPKAPK5	-0.619996	-2.63887	-1.2269	0.00831837
TRA2A	-6.81996	-2.6375	-1.22498	0.00835193
TPCN2	-5.43689	-2.63715	-1.2248	0.00836067
PDE3B	-5.00766	-2.63531	-1.22302	0.00840603
C9orf142	-0.286152	-2.63513	-1.22302	0.00841049
GTF3C1	-4.91228	-2.63511	-1.22302	0.00841095
EVI5	-5.81843	-2.63277	-1.2194	0.00846919
FMR1	-5.72304	-2.63167	-1.21834	0.00849667
DCAF12	-5.77073	-2.63165	-1.21834	0.00849706
GOPC	-5.67535	-2.63049	-1.21675	0.00852628
UHMK1	-7.29688	-2.62952	-1.21551	0.00855057
AKT2	-5.15074	-2.62806	-1.21342	0.00858724
NPM1	-6.19996	-2.6277	-1.21323	0.00859637
VAC14	-0.333844	-2.62724	-1.21286	0.00860805
KDSR	-5.86612	-2.6266	-1.21237	0.00862424
IDH1	-0.429228	-2.62616	-1.21237	0.00863537
C12orf5	-0.47692	-2.62607	-1.21237	0.00863771
BLMH	-0.333844	-2.62595	-1.21237	0.00864082
MTIF2	-0.763072	-2.62571	-1.21237	0.00864672
FRA10AC1	-6.48612	-2.625	-1.21178	0.008665
RPL9	-6.24766	-2.62473	-1.21178	0.00867166
AARS	-5.00766	-2.62463	-1.21178	0.00867439
PURA	-0.47692	-2.62414	-1.21136	0.00868686
OSTM1	-5.9615	-2.62362	-1.2109	0.00869996
MAP4K1	-5.24612	-2.62299	-1.21024	0.00871611
TATDN2	-0.381536	-2.6221	-1.20911	0.00873906
ESYT1	-5.57997	-2.61972	-1.20581	0.00880022
TNFAIP8L2	-0.47692	-2.6197	-1.20581	0.00880077
CALHM2	-5.86612	-2.61917	-1.20532	0.00881449
THAP5	-5.05535	-2.61854	-1.20483	0.00883082
WHSC1L1	-6.81996	-2.61839	-1.20483	0.00883468
DBT	-0.286152	-2.61484	-1.20008	0.00892694
ANKRD40	-0.906148	-2.61476	-1.20008	0.00892904
OSM	-0.381536	-2.61436	-1.20008	0.00893955
CLASP1	-5.29381	-2.61421	-1.20008	0.00894347
ZBTB38	-5.3892	-2.61415	-1.20008	0.00894497
LIMK1	-0.381536	-2.61413	-1.20008	0.0089456
MKRN2	-5.00766	-2.61393	-1.20008	0.00895085
ZNF384	-0.429228	-2.61279	-1.19854	0.00898059
SRBD1	-5.67535	-2.61219	-1.19833	0.00899647
NPHP3	-0.47692	-2.61218	-1.19833	0.00899675
SMIM12	-5.72304	-2.61118	-1.19742	0.00902301
SLC35D2	-5.00766	-2.61116	-1.19742	0.00902348
TNK2	-5.91381	-2.61086	-1.19732	0.0090315
PLEKHA3	-5.34151	-2.61018	-1.19656	0.00904946
ZMAT3	-4.91228	-2.60884	-1.19484	0.00908498
RPS6KB2	-5.86612	-2.60853	-1.19484	0.00909332
CDC14A	-4.91228	-2.60846	-1.19484	0.00909518
AC040977.1	-3.33844	-2.60776	-1.19407	0.0091136
ULK1	-3.33844	-2.60707	-1.19336	0.00913198
CD80	-5.72304	-2.60687	-1.19336	0.00913744
DCAF6	-5.62766	-2.60616	-1.19264	0.00915639
RFFL	-5.05535	-2.60597	-1.19264	0.00916152
DUSP10	-6.15227	-2.60541	-1.1921	0.0091764
C17orf107	-0.286152	-2.6048	-1.19147	0.00919266
DIS3L2	-0.524612	-2.60365	-1.18989	0.00922359
ZNF720	-0.23846	-2.60334	-1.18978	0.00923193
PLB1	-3.76767	-2.6029	-1.18943	0.0092439
KIF1C	-0.333844	-2.60207	-1.1884	0.00926638
RHOC	-1.33538	-2.60168	-1.18815	0.00927687
SEL1L	-6.05689	-2.59781	-1.18184	0.00938209
ING2	-5.29381	-2.59683	-1.18088	0.00940894
EXOC6	-5.48458	-2.59677	-1.18088	0.00941049
FAM162A	-0.572304	-2.59625	-1.1804	0.0094248
RAB34	-5.67535	-2.59583	-1.18014	0.00943629
CHIC2	-0.572304	-2.59562	-1.18014	0.0094421
PIGX	-5.34151	-2.59471	-1.17925	0.00946701
RP11-297H3.3	-4.86459	-2.59425	-1.17925	0.00947978
SESN2	-0.524612	-2.59414	-1.17925	0.00948286
RFX7	-0.906148	-2.59393	-1.17925	0.00948854
MTMR12	-5.24612	-2.5939	-1.17925	0.0094895
CKAP4	-5.81843	-2.59259	-1.1774	0.00952556
ZMYM5	-5.24612	-2.59224	-1.17721	0.00953537
LMBR1L	-5.43689	-2.59101	-1.17548	0.00956953
C12orf57	-0.429228	-2.59053	-1.17507	0.00958286
METTL5	-5.62766	-2.5901	-1.17473	0.00959493
GPR35	-5.15074	-2.58971	-1.17448	0.00960566
STIM2	-5.77073	-2.58944	-1.17444	0.00961311
FLOT2	-5.77073	-2.58689	-1.1704	0.00968474
IMPDH1	-5.10305	-2.58572	-1.16878	0.00971763
TMEM43	-6.15227	-2.58413	-1.16643	0.00976241
P2RY6	-5.29381	-2.58387	-1.1664	0.00976977
TBCE	-0.47692	-2.58326	-1.16574	0.00978722
PLA2G4C	-0.381536	-2.58094	-1.16244	0.00985319
DHX29	-5.62766	-2.58077	-1.16244	0.00985815
ETFDH	-0.23846	-2.58031	-1.16244	0.00987119
MED28	-5.81843	-2.57988	-1.16244	0.00988352
STK11	-0.71538	-2.5797	-1.16244	0.00988874
HINT3	-0.23846	-2.57959	-1.16244	0.0098919
ZBTB40	-5.43689	-2.57945	-1.16244	0.00989586
IKBKAP	-5.15074	-2.57867	-1.16161	0.00991819
HOOK2	-0.286152	-2.57849	-1.16161	0.00992319
TRIM4	-0.763072	-2.57794	-1.16107	0.00993899
PI4KB	-5.57997	-2.57731	-1.16101	0.00995739
CHMP5	-6.5815	-2.5773	-1.16101	0.00995746
ATL2	-0.906148	-2.57702	-1.16101	0.00996548
DSCR3	-5.91381	-2.57696	-1.16101	0.00996737
ITGAV	-1.09692	-2.57637	-1.16039	0.00998449
DNAJA2	-6.96304	-2.57592	-1.16027	0.00999751
FAM136A	-0.47692	-2.57582	-1.16027	0.0100002
RRAS	-6.91534	-2.57374	-1.15745	0.0100607
SRPK2	-5.72304	-2.57336	-1.15745	0.0100716
RPS6KB1	-5.81843	-2.57312	-1.15745	0.0100787
PPIL4	-5.86612	-2.57303	-1.15745	0.0100813
ATP5G1	-5.67535	-2.57302	-1.15745	0.0100816
LINC00998	-5.67535	-2.57205	-1.15652	0.0101099
ZNF277	-5.29381	-2.572	-1.15652	0.0101114
EIF5B	-1.28768	-2.57177	-1.15652	0.0101179
C1GALT1C1	-0.286152	-2.57147	-1.15641	0.0101266
KLC1	-5.34151	-2.5708	-1.15564	0.0101464
SREBF2	-5.57997	-2.57015	-1.15493	0.0101653
FANCA	-0.333844	-2.56979	-1.15471	0.0101759
SLC4A2	-0.381536	-2.56856	-1.15297	0.0102121
LINC00847	-0.286152	-2.56773	-1.15194	0.0102365
EGLN1	-5.62766	-2.56743	-1.15181	0.0102456
IGHMBP2	-1.14461	-2.56667	-1.15089	0.0102681
TCEA1	-0.333844	-2.56563	-1.14949	0.0102989
TBC1D10B	-0.23846	-2.56532	-1.14936	0.010308
CCDC12	-5.57997	-2.56433	-1.14817	0.0103376
CASC4	-6.34304	-2.56417	-1.14817	0.0103423
PHKG2	-5.62766	-2.56343	-1.14728	0.0103644
AC116366.6	-5.57997	-2.56252	-1.1464	0.0103916
PARL	-5.57997	-2.56245	-1.1464	0.0103936
ATF1	-5.43689	-2.55981	-1.14263	0.0104728
TMEM18	-5.34151	-2.5596	-1.14263	0.0104793
MAZ	-5.19843	-2.55816	-1.14101	0.0105229
TNRC18	-5.43689	-2.55804	-1.14101	0.0105263
DHPS	-0.333844	-2.55776	-1.14101	0.0105349
PPIE	-0.333844	-2.55773	-1.14101	0.0105358
SNX6	-6.91534	-2.55558	-1.13765	0.010601
STX18	-5.62766	-2.55504	-1.13711	0.0106175
ZC3H14	-0.23846	-2.55407	-1.13615	0.0106473
RHOT2	-5.77073	-2.55403	-1.13615	0.0106484
FAM104A	-5.19843	-2.55374	-1.13606	0.0106572
BIRC2	-6.24766	-2.55339	-1.13586	0.0106679
PABPN1	-5.77073	-2.55306	-1.13569	0.010678
SNTB2	-2.90921	-2.55214	-1.13459	0.0107065
ARSD	-0.429228	-2.55179	-1.13459	0.0107172
LPAR2	-0.23846	-2.55174	-1.13459	0.0107187
NOSIP	-5.62766	-2.5503	-1.13248	0.0107629
CRTC3	-5.3892	-2.54993	-1.13223	0.0107746
SIRPB2	-4.95997	-2.54851	-1.13015	0.0108185
SMG6	-0.286152	-2.54823	-1.13007	0.010827
TBC1D17	-0.47692	-2.54793	-1.12995	0.0108364
MESDC1	-5.15074	-2.5477	-1.12995	0.0108436
PRPF6	-5.19843	-2.54613	-1.12761	0.0108923
MYL12B	-0.381536	-2.54547	-1.12689	0.010913
MPV17	-4.14921	-2.54518	-1.12689	0.010922
TTF2	-4.81689	-2.54503	-1.12689	0.0109269
ST6GAL1	-6.00919	-2.54461	-1.12663	0.0109401
TRPC4AP	-6.10458	-2.54442	-1.12663	0.010946
MTRF1L	-0.23846	-2.5439	-1.12663	0.0109622
LTB4R	-0.23846	-2.54377	-1.12663	0.0109663
MCM9	-0.286152	-2.54372	-1.12663	0.0109678
KLHL9	-5.19843	-2.54289	-1.12633	0.0109938
SLC38A9	-0.333844	-2.54287	-1.12633	0.0109947
TRAF6	-0.572304	-2.54268	-1.12633	0.0110005
PLA2G4A	-5.10305	-2.54244	-1.12633	0.0110082
EEFSEC	-0.23846	-2.54236	-1.12633	0.0110106
MAF1	-6.77227	-2.54194	-1.12633	0.0110238
ARL5B	-0.47692	-2.54187	-1.12633	0.0110261
TMEM199	-0.381536	-2.5417	-1.12633	0.0110315
NUP160	-0.572304	-2.54124	-1.12593	0.0110459
MRPS6	-5.48458	-2.54101	-1.12593	0.0110533
HCG18	-0.23846	-2.54029	-1.12507	0.011076
BATF3	-5.34151	-2.53855	-1.12262	0.0111312
COMMD3	-5.29381	-2.53843	-1.12262	0.0111352
EPC2	-6.34304	-2.53804	-1.12262	0.0111475
FASTKD5	-0.23846	-2.53779	-1.12262	0.0111556
NMRAL1	-5.3892	-2.53775	-1.12262	0.0111569
FAM63B	-5.15074	-2.53686	-1.12161	0.0111853
TRMT2A	-0.23846	-2.53638	-1.12161	0.0112006
CERK	-6.67688	-2.53599	-1.12161	0.0112131
POLR3GL	-5.10305	-2.53585	-1.12161	0.0112176
DNAJB1	-0.286152	-2.5357	-1.12161	0.0112224
TSHZ2	-4.62613	-2.53562	-1.12161	0.011225
MON1B	-5.57997	-2.53557	-1.12161	0.0112264
TRAF1	-5.05535	-2.53525	-1.12145	0.0112368
POLG	-5.24612	-2.53492	-1.12128	0.0112472
CD82	-0.47692	-2.53438	-1.12071	0.0112648
SLC7A6OS	-5.57997	-2.53348	-1.11954	0.0112936
HMGN3	-5.72304	-2.53299	-1.11908	0.0113095
RPPH1	-0.381536	-2.53217	-1.11804	0.0113359
MORC2	-0.23846	-2.53118	-1.11681	0.0113681
FLYWCH1	-0.286152	-2.53102	-1.11681	0.0113732
HAUS1	-5.72304	-2.5304	-1.11613	0.0113933
GPATCH4	-0.333844	-2.52841	-1.11303	0.011458
MAP2K4	-0.23846	-2.52818	-1.11302	0.0114656
TDRD3	-5.05535	-2.52659	-1.11102	0.0115175
FAM217B	-0.286152	-2.52635	-1.11102	0.0115256
DPP9	-5.15074	-2.52631	-1.11102	0.0115266
GADD45A	-0.381536	-2.52614	-1.11102	0.0115324
AMFR	-0.286152	-2.52581	-1.11084	0.0115433
PREP	-5.10305	-2.5233	-1.10693	0.011626
TSPAN31	-4.86459	-2.52314	-1.10693	0.0116313
JMY	-5.43689	-2.52227	-1.1058	0.01166
VAV1	-6.10458	-2.52148	-1.10481	0.0116861
JAK3	-3.43383	-2.52089	-1.10476	0.0117059
PAFAH1B3	-0.47692	-2.52084	-1.10476	0.0117077
UBXN7	-5.81843	-2.52066	-1.10476	0.0117134
DUSP2	-0.286152	-2.52055	-1.10476	0.0117173
KIAA1143	-0.23846	-2.52009	-1.10435	0.0117326
EXOSC2	-0.23846	-2.51944	-1.10386	0.0117542
NID1	-0.286152	-2.51936	-1.10386	0.0117569
LZTR1	-5.3892	-2.51825	-1.1023	0.011794
CAMTA2	-0.23846	-2.51789	-1.10206	0.011806
NENF	-4.95997	-2.51743	-1.10184	0.0118214
DDOST	-5.81843	-2.51709	-1.10184	0.0118328
STAU2	-4.91228	-2.51688	-1.10184	0.0118399
CFDP1	-0.333844	-2.51681	-1.10184	0.0118421
MTMR3	-5.29381	-2.51651	-1.10184	0.0118523
SRP19	-0.333844	-2.51641	-1.10184	0.0118557
GLT1D1	-5.43689	-2.51605	-1.10159	0.011868
POP4	-0.524612	-2.51565	-1.10129	0.0118813
PRKAG1	-3.14767	-2.51471	-1.1004	0.0119132
TRIM44	-6.19996	-2.5147	-1.1004	0.0119135
VPS26B	-0.95384	-2.51442	-1.10031	0.0119228
ERLIN2	-5.43689	-2.51314	-1.09845	0.0119661
USP33	-6.81996	-2.51256	-1.09782	0.0119858
XPO7	-5.15074	-2.51232	-1.09779	0.011994
ZBP1	-0.763072	-2.51101	-1.09586	0.0120388
FAM73B	-0.23846	-2.51025	-1.09544	0.0120645
MTAP	-5.15074	-2.51012	-1.09544	0.0120691
TSPAN3	-3.62459	-2.5101	-1.09544	0.0120698
ARPC1A	-5.05535	-2.50926	-1.09442	0.0120985
VCL	-0.906148	-2.50907	-1.09442	0.0121049
CDCP1	-0.429228	-2.50774	-1.09258	0.0121506
RIC8B	-0.23846	-2.50758	-1.09258	0.0121561
SLC4A7	-5.29381	-2.50714	-1.09239	0.0121713
NAGPA	-3.95844	-2.50703	-1.09239	0.0121751
BRIX1	-2.71845	-2.50589	-1.09117	0.0122145
FAM65A	-0.47692	-2.50567	-1.09117	0.0122219
NFAM1	-6.29535	-2.50473	-1.0899	0.0122546
SLC1A5	-5.91381	-2.50425	-1.08944	0.0122712
IGF2R	-4.67382	-2.50347	-1.08846	0.0122982
VPS13D	-5.9615	-2.50179	-1.08588	0.0123566
GLRX2	-0.572304	-2.50114	-1.08513	0.0123793
RPGR	-0.333844	-2.50087	-1.08508	0.0123889
ALYREF	-5.67535	-2.50022	-1.08508	0.0124117
NSMCE4A	-4.33997	-2.49997	-1.08508	0.0124205
C2CD2	-5.3892	-2.49944	-1.08508	0.0124389
LIPA	-6.43842	-2.49919	-1.08508	0.0124479
PRMT10	-5.15074	-2.49908	-1.08508	0.0124518
CHUK	-0.333844	-2.4989	-1.08508	0.012458
KIAA2018	-5.57997	-2.49869	-1.08508	0.0124654
OGG1	-0.23846	-2.49861	-1.08508	0.012468
ATP9B	-5.29381	-2.49849	-1.08508	0.0124725
H6PD	-0.763072	-2.49846	-1.08508	0.0124733
CCDC117	-5.29381	-2.49846	-1.08508	0.0124735
MRPL54	-5.77073	-2.49822	-1.08505	0.0124819
VPS36	-5.9615	-2.49785	-1.08478	0.012495
HNMT	-5.00766	-2.49734	-1.08454	0.012513
VOPP1	-0.906148	-2.49707	-1.08454	0.0125224
ARFGEF2	-5.00766	-2.49688	-1.08454	0.012529
FBXL22	-0.23846	-2.49675	-1.08454	0.0125338
CHTOP	-6.34304	-2.49661	-1.08454	0.0125388
ZNF467	-0.286152	-2.49572	-1.08336	0.0125701
PPFIBP2	-5.34151	-2.49528	-1.08296	0.0125859
HELZ	-5.77073	-2.4946	-1.08215	0.0126099
ADIPOR2	-5.81843	-2.49437	-1.08214	0.012618
TECPR1	-5.10305	-2.49399	-1.08185	0.0126316
PPRC1	-5.00766	-2.49336	-1.08113	0.0126539
CHERP	-0.333844	-2.49269	-1.08081	0.0126778
PPM1D	-0.23846	-2.49256	-1.08081	0.0126827
BSDC1	-5.43689	-2.49253	-1.08081	0.0126838
CAMK1	-6.00919	-2.49158	-1.07952	0.0127177
YPEL3	-5.10305	-2.49073	-1.07841	0.0127481
FAM46A	-2.19383	-2.48961	-1.07682	0.0127882
CEP120	-4.91228	-2.48922	-1.07651	0.0128023
MED30	-0.286152	-2.4885	-1.0763	0.0128284
SPOP	-5.77073	-2.4884	-1.0763	0.0128321
SNHG17	-0.286152	-2.48835	-1.0763	0.0128337
PPID	-4.86459	-2.48789	-1.07609	0.0128504
TNKS	-1.33538	-2.48758	-1.07592	0.0128616
ZNF511	-5.19843	-2.4868	-1.07492	0.0128899
CD151	-6.05689	-2.48566	-1.07366	0.0129311
CLCN3	-0.286152	-2.48564	-1.07366	0.0129317
IMP4	-5.19843	-2.48534	-1.0735	0.0129428
YTHDF1	-5.05535	-2.4846	-1.07288	0.0129697
TMEM192	-0.619996	-2.48455	-1.07288	0.0129715
TMEM258	-6.00919	-2.48375	-1.07183	0.0130008
WDR44	-5.15074	-2.48289	-1.07071	0.013032
TROVE2	-6.39073	-2.4825	-1.0704	0.0130464
ZNF438	-0.23846	-2.48154	-1.06946	0.0130817
INPP5A	-0.333844	-2.48151	-1.06946	0.0130827
FBXL3	-5.48458	-2.48132	-1.06946	0.0130895
PACS2	-5.15074	-2.48049	-1.06837	0.0131201
MTMR1	-0.381536	-2.47964	-1.06724	0.0131516
THAP11	-5.00766	-2.47908	-1.06664	0.0131722
AKIRIN1	-6.10458	-2.47809	-1.06539	0.0132088
SAMD8	-6.10458	-2.47795	-1.06539	0.0132141
BCAS3	-3.19537	-2.47761	-1.06519	0.0132264
USF1	-0.619996	-2.47734	-1.06508	0.0132366
GALK1	-4.91228	-2.47647	-1.06393	0.0132687
KDELR2	-5.57997	-2.4752	-1.06231	0.0133161
CYP2S1	-4.95997	-2.47513	-1.06231	0.0133188
PIAS2	-0.619996	-2.47475	-1.06202	0.0133329
BRF1	-0.810764	-2.47407	-1.06119	0.0133584
ZDHHC3	-5.91381	-2.47368	-1.06088	0.0133731
LENG8	-1.00153	-2.47285	-1.05979	0.0134041
BRMS1	-5.48458	-2.47222	-1.05923	0.0134279
MRPL37	-5.10305	-2.47195	-1.05923	0.0134378
CTPS1	-0.286152	-2.4717	-1.05923	0.0134473
RRP36	-0.286152	-2.47167	-1.05923	0.0134484
PLD2	-0.381536	-2.46915	-1.05513	0.0135433
PIH1D1	-5.57997	-2.4687	-1.0547	0.0135606
STRN4	-0.572304	-2.46778	-1.05452	0.0135955
SLC39A6	-5.48458	-2.46775	-1.05452	0.0135964
CAPN1	-5.9615	-2.46774	-1.05452	0.0135971
TMEM57	-5.34151	-2.46724	-1.05427	0.0136157
UBA1	-6.15227	-2.46701	-1.05427	0.0136246
KIAA0040	-6.10458	-2.46695	-1.05427	0.0136271
MGA	-5.77073	-2.46644	-1.05374	0.0136465
RPF1	-5.77073	-2.465	-1.05156	0.0137015
ATXN3	-5.57997	-2.46319	-1.04898	0.0137709
ZNF808	-1.00153	-2.46312	-1.04898	0.0137734
TRNT1	-0.572304	-2.46267	-1.04856	0.0137907
EMC8	-5.05535	-2.46224	-1.04817	0.0138073
THOC5	-0.190768	-2.46144	-1.04712	0.0138382
CWC22	-5.67535	-2.46095	-1.04675	0.0138569
ALG13	-6.00919	-2.46064	-1.04675	0.0138688
PI4K2B	-5.19843	-2.46059	-1.04675	0.0138709
DDX10	-0.23846	-2.4602	-1.04644	0.0138861
CPSF3	-5.34151	-2.45926	-1.04547	0.0139224
SIGLEC9	-0.47692	-2.45904	-1.04547	0.013931
P4HA1	-5.24612	-2.45902	-1.04547	0.0139318
PPP4R1L	-0.190768	-2.45864	-1.04519	0.0139463
DOK3	-3.81536	-2.45669	-1.04208	0.0140224
MTRNR2L4	-0.71538	-2.45544	-1.04053	0.014071
CXorf56	-0.190768	-2.45539	-1.04053	0.014073
OAF	-5.29381	-2.45286	-1.03651	0.0141727
GTF2F2	-5.77073	-2.45272	-1.03651	0.014178
SBNO2	-5.10305	-2.44996	-1.03195	0.0142872
FAM114A2	-0.23846	-2.44899	-1.03134	0.0143259
SCML1	-5.19843	-2.4488	-1.03134	0.0143335
MRPL13	-5.48458	-2.44877	-1.03134	0.0143346
IMPA1	-0.333844	-2.44794	-1.03069	0.0143677
SENP7	-0.429228	-2.44786	-1.03069	0.0143707
CPEB2	-0.71538	-2.44777	-1.03069	0.0143744
TTC9	-0.190768	-2.44607	-1.02817	0.0144422
PSMC2	-6.00919	-2.44593	-1.02817	0.0144477
PFKL	-7.1538	-2.44534	-1.02761	0.0144715
ARNTL2	-5.57997	-2.4452	-1.02761	0.0144773
TCEAL4	-0.429228	-2.44488	-1.02743	0.0144899
WDR74	-0.286152	-2.44333	-1.02502	0.0145525
SNRNP25	-5.34151	-2.44296	-1.02476	0.0145673
TPPP3	-5.10305	-2.44276	-1.02476	0.0145754
ERP44	-6.00919	-2.44235	-1.0244	0.014592
NXT1	-5.34151	-2.4419	-1.02398	0.0146101
PRPS2	-4.7692	-2.44027	-1.02169	0.0146765
NEDD1	-0.190768	-2.4402	-1.02169	0.0146791
C3AR1	-6.00919	-2.43821	-1.01848	0.0147604
TMEM106A	-0.381536	-2.43742	-1.01745	0.0147925
TSHZ1	-0.906148	-2.43677	-1.01666	0.0148192
RAB11A	-6.48612	-2.43633	-1.01626	0.014837
GNPDA1	-5.15074	-2.43556	-1.01525	0.0148687
CARD6	-0.286152	-2.43478	-1.01422	0.014901
EPS15L1	-5.19843	-2.43343	-1.01278	0.0149565
NHP2	-5.57997	-2.43325	-1.01278	0.0149639
ZNF160	-5.19843	-2.43293	-1.01278	0.014977
UPF2	-1.09692	-2.43286	-1.01278	0.01498
C20orf194	-0.524612	-2.43208	-1.01278	0.0150124
ASNSD1	-0.190768	-2.43168	-1.01278	0.0150291
HECTD3	-0.333844	-2.43165	-1.01278	0.01503
MIIP	-5.29381	-2.43134	-1.01278	0.015043
R3HDM2	-5.53227	-2.43122	-1.01278	0.0150483
DNAJB6	-6.05689	-2.43097	-1.01278	0.0150584
FTO	-0.333844	-2.43085	-1.01278	0.0150635
MCRS1	-4.1969	-2.43083	-1.01278	0.0150641
XAB2	-0.190768	-2.43082	-1.01278	0.0150648
NCK2	-0.286152	-2.4306	-1.01278	0.0150737
QSER1	-5.57997	-2.43032	-1.01278	0.0150855
ZCCHC10	-0.286152	-2.43003	-1.01278	0.0150978
WDR70	-5.77073	-2.42999	-1.01278	0.0150994
ZXDC	-4.91228	-2.42916	-1.01178	0.015134
PIGM	-0.190768	-2.42901	-1.01178	0.01514
ODF2L	-0.286152	-2.42862	-1.01169	0.0151566
DNAJC11	-0.23846	-2.42854	-1.01169	0.0151596
TMED8	-4.53074	-2.42807	-1.01121	0.0151793
CUTA	-5.57997	-2.42777	-1.01104	0.0151921
TGS1	-5.24612	-2.42753	-1.01104	0.0152019
TCOF1	-5.53227	-2.42714	-1.01104	0.0152183
ZBED5	-6.19996	-2.42654	-1.01081	0.0152435
TET3	-6.05689	-2.42645	-1.01081	0.0152475
EDEM2	-5.00766	-2.42639	-1.01081	0.0152498
PPP4R2	-6.00919	-2.42573	-1.01	0.0152776
MPDU1	-5.43689	-2.42517	-1.00967	0.0153012
GOLGA3	-5.00766	-2.42513	-1.00967	0.0153027
TCTA	-5.10305	-2.42364	-1.00736	0.0153658
CLINT1	-1.43076	-2.42186	-1.00521	0.0154414
SLC35B2	-0.190768	-2.42182	-1.00521	0.015443
NKIRAS2	-5.43689	-2.42144	-1.0049	0.0154591
AC015987.2	-0.572304	-2.42089	-1.00449	0.0154826
EIF4B	-5.77073	-2.4208	-1.00449	0.0154864
FBN2	-0.190768	-2.41974	-1.00296	0.0155315
KCTD9	-0.23846	-2.41785	-0.999916	0.0156127
LARP4	-0.286152	-2.41643	-0.997729	0.0156737
PPME1	-0.286152	-2.41569	-0.997671	0.0157052
PSPC1	-5.62766	-2.41563	-0.997671	0.0157081
SLC39A9	-0.23846	-2.41557	-0.997671	0.0157107
FAM134C	-5.34151	-2.41481	-0.996687	0.0157432
FOXN2	-6.43842	-2.41379	-0.995467	0.0157877
RAB33B	-0.286152	-2.41373	-0.995467	0.0157904
SMC1A	-1.47845	-2.41236	-0.993808	0.0158497
C11orf30	-4.95997	-2.41229	-0.993808	0.0158525
SLC25A24	-5.9615	-2.41219	-0.993808	0.0158572
SPTLC2	-1.00153	-2.41098	-0.992431	0.0159096
MIB1	-5.86612	-2.41086	-0.992431	0.015915
JMJD8	-0.429228	-2.41081	-0.992431	0.0159173
EPT1	-0.286152	-2.41029	-0.992216	0.0159396
MGAT4B	-5.00766	-2.41028	-0.992216	0.0159405
OSBPL2	-5.57997	-2.40859	-0.989551	0.0160141
FAM173A	-5.3892	-2.40805	-0.988938	0.0160381
PAXBP1	-6.05689	-2.40752	-0.988355	0.0160613
KIAA1468	-5.67535	-2.40619	-0.986565	0.0161201
MTERFD2	-5.00766	-2.40612	-0.986565	0.016123
SLAMF8	-6.10458	-2.40558	-0.986344	0.0161469
THUMPD3	-5.29381	-2.40556	-0.986344	0.0161476
NDUFS6	-6.00919	-2.40538	-0.986344	0.0161556
ZBTB33	-0.286152	-2.40486	-0.986219	0.0161785
EIF2A	-0.858456	-2.4047	-0.986219	0.0161859
FAM208A	-1.33538	-2.40353	-0.984938	0.0162374
CCL3	-0.524612	-2.40332	-0.984938	0.016247
PPCDC	-0.572304	-2.40318	-0.984938	0.0162531
PHF6	-0.286152	-2.40317	-0.984938	0.0162536
NISCH	-0.23846	-2.40292	-0.984855	0.0162647
TMX3	-5.72304	-2.40175	-0.98314	0.0163168
ICMT	-0.572304	-2.40119	-0.98314	0.0163418
DYM	-5.48458	-2.4011	-0.98314	0.016346
CD274	-4.57843	-2.40094	-0.98314	0.0163529
PRPF19	-5.15074	-2.40075	-0.98314	0.0163615
NOL12	-4.86459	-2.40074	-0.98314	0.0163619
GCLC	-5.00766	-2.40054	-0.98314	0.0163708
HNRNPH2	-5.48458	-2.39986	-0.982416	0.0164015
PVRL2	-5.3892	-2.39951	-0.982416	0.016417
TRAF3IP3	-7.05842	-2.39937	-0.982416	0.0164235
UBXN11	-5.15074	-2.39933	-0.982416	0.0164252
MLLT10	-5.72304	-2.39883	-0.981921	0.0164475
VEZT	-5.24612	-2.39865	-0.981921	0.0164557
UXS1	-5.62766	-2.39522	-0.976086	0.0166104
FAF1	-5.3892	-2.39495	-0.975966	0.0166226
ZC3H13	-0.763072	-2.39445	-0.975434	0.0166451
TNF	-5.81843	-2.39416	-0.975273	0.0166584
VPS16	-4.86459	-2.39389	-0.975144	0.0166708
CCR5	-5.29381	-2.39292	-0.973766	0.0167147
CLEC12A	-6.91534	-2.39265	-0.973642	0.016727
C1orf123	-5.05535	-2.39222	-0.973537	0.0167469
CTNND1	-6.19996	-2.39219	-0.973537	0.0167482
SS18L2	-0.190768	-2.39086	-0.97181	0.0168089
L3MBTL2	-0.190768	-2.39082	-0.97181	0.0168106
MAP4K5	-5.10305	-2.39063	-0.97181	0.0168195
CCPG1	-0.333844	-2.39038	-0.971716	0.0168311
LINC00963	-5.57997	-2.38982	-0.971072	0.0168567
MTMR11	-5.3892	-2.38943	-0.970732	0.0168746
C1RL	-0.47692	-2.38801	-0.968519	0.0169401
EEF1B2	-5.91381	-2.3873	-0.967924	0.0169725
TBC1D2B	-5.86612	-2.38727	-0.967924	0.0169738
GRINA	-6.62919	-2.38692	-0.96765	0.0169901
IMPA2	-5.67535	-2.38401	-0.962724	0.0171253
HDAC7	-0.190768	-2.38323	-0.961682	0.0171614
NEXN	-5.57997	-2.38255	-0.960811	0.0171932
LENG1	-0.286152	-2.38218	-0.960505	0.0172105
GDAP2	-5.19843	-2.37923	-0.9555	0.0173489
POC1B	-4.95997	-2.3789	-0.955277	0.0173642
MDFIC	-5.29381	-2.37821	-0.954564	0.017397
SETD1B	-0.143076	-2.37811	-0.954564	0.0174017
VPS41	-6.00919	-2.37754	-0.95421	0.0174284
AIM2	-0.190768	-2.37751	-0.95421	0.0174299
USP38	-5.29381	-2.37657	-0.952866	0.0174743
PAQR3	-0.286152	-2.3762	-0.952544	0.0174922
SIN3B	-0.190768	-2.37543	-0.951516	0.0175285
SIRT7	-5.91381	-2.37428	-0.950011	0.0175831
ARL3	-0.190768	-2.3742	-0.950011	0.0175869
EMC10	-5.72304	-2.37368	-0.949638	0.0176118
EXOSC4	-0.23846	-2.3736	-0.949638	0.0176158
SUMO2	-5.72304	-2.37309	-0.949077	0.0176401
IDE	-5.57997	-2.3724	-0.948187	0.017673
SERPINB6	-1.62153	-2.37166	-0.947204	0.0177084
TMEM164	-4.33997	-2.37103	-0.946426	0.0177384
UNC45A	-0.286152	-2.36845	-0.942067	0.017863
LRCH1	-0.23846	-2.36802	-0.941854	0.0178835
VDAC2	-5.57997	-2.36776	-0.941854	0.0178961
ACP1	-5.43689	-2.36773	-0.941854	0.0178977
P2RY13	-5.77073	-2.36599	-0.939049	0.0179818
LEMD2	-5.34151	-2.36522	-0.938001	0.0180193
CPED1	-5.57997	-2.36447	-0.937936	0.018056
INSR	-4.91228	-2.36446	-0.937936	0.0180564
PRPF4B	-0.906148	-2.36446	-0.937936	0.0180565
TNRC6A	-5.57997	-2.36438	-0.937936	0.0180601
EMG1	-0.190768	-2.36354	-0.936756	0.0181013
COPB1	-0.71538	-2.36289	-0.93593	0.0181331
STOML2	-0.23846	-2.36257	-0.935718	0.0181486
ARAP2	-0.381536	-2.36145	-0.934025	0.0182037
RMND5A	-4.62613	-2.36047	-0.933028	0.018252
TRAPPC9	-5.19843	-2.36038	-0.933028	0.018256
STK3	-5.77073	-2.36029	-0.933028	0.0182607
HIST1H4C	-5.05535	-2.36011	-0.933028	0.0182697
NGDN	-4.86459	-2.35929	-0.932332	0.0183098
TTLL3	-0.47692	-2.35924	-0.932332	0.0183124
TANGO6	-0.23846	-2.359	-0.932332	0.0183241
PMPCB	-5.43689	-2.35893	-0.932332	0.0183277
RFC2	-5.57997	-2.35853	-0.931966	0.0183474
MRPL18	-6.10458	-2.35786	-0.931099	0.0183807
SH3BP2	-0.47692	-2.3574	-0.930618	0.0184035
SLC31A1	-5.00766	-2.35646	-0.929262	0.0184501
IDH3G	-5.77073	-2.35505	-0.927049	0.01852
CARD9	-5.62766	-2.35474	-0.926838	0.0185357
ERVK3-1	-4.29228	-2.35407	-0.925972	0.0185691
ATP5SL	-0.23846	-2.3531	-0.924825	0.0186177
PISD	-5.10305	-2.35305	-0.924825	0.0186203
NAF1	-5.29381	-2.35272	-0.924585	0.0186368
LRRK2	-0.23846	-2.35148	-0.922669	0.0186991
FAM91A1	-5.86612	-2.35067	-0.921552	0.0187396
PWWP2B	-0.23846	-2.34998	-0.921004	0.0187742
DCAF17	-0.23846	-2.3497	-0.921004	0.0187888
C7orf41	-0.286152	-2.34969	-0.921004	0.0187891
LMTK2	-5.00766	-2.34958	-0.921004	0.0187947
PLEKHJ1	-5.43689	-2.3477	-0.917973	0.0188895
PGS1	-5.53227	-2.34753	-0.917973	0.0188981
TADA3	-4.81689	-2.34636	-0.916268	0.0189578
PAIP1	-0.143076	-2.34621	-0.916268	0.0189653
PHF19	-5.48458	-2.34554	-0.915393	0.0189996
STX10	-6.43842	-2.34498	-0.914738	0.0190279
SENP5	-5.67535	-2.34451	-0.914219	0.0190523
DECR1	-0.429228	-2.34312	-0.912379	0.0191231
TIMM13	-5.24612	-2.34301	-0.912379	0.0191287
SNAPC3	-5.05535	-2.34291	-0.912379	0.0191338
FHL3	-0.23846	-2.34267	-0.912288	0.0191465
SETBP1	-0.23846	-2.34208	-0.911573	0.0191765
ZNF33A	-5.34151	-2.34165	-0.911143	0.0191987
SMARCAL1	-0.143076	-2.34091	-0.910141	0.0192368
FER	-5.67535	-2.33999	-0.909044	0.0192841
CRELD2	-5.15074	-2.33992	-0.909044	0.0192878
PID1	-5.15074	-2.33923	-0.908139	0.0193234
DGKG	-0.190768	-2.33759	-0.90571	0.0194083
NBPF1	-5.53227	-2.33741	-0.90571	0.0194178
BTF3L4	-5.57997	-2.33733	-0.90571	0.0194223
TNS1	-0.190768	-2.3362	-0.90422	0.019481
ACAD10	-0.286152	-2.33613	-0.90422	0.0194847
PPARGC1B	-5.67535	-2.33519	-0.90285	0.0195337
CBX4	-5.72304	-2.33459	-0.902427	0.0195649
HPCAL1	-5.57997	-2.33456	-0.902427	0.0195662
CCP110	-5.24612	-2.33363	-0.901411	0.0196153
FIG4	-4.7692	-2.33347	-0.901411	0.0196236
MAP2K2	-5.48458	-2.33334	-0.901411	0.0196303
BZW2	-5.19843	-2.33323	-0.901411	0.0196361
PCGF5	-5.9615	-2.33168	-0.899288	0.0197175
ARF5	-0.190768	-2.33165	-0.899288	0.0197194
RIMKLB	-0.572304	-2.33149	-0.899288	0.0197274
HDAC3	-5.24612	-2.33127	-0.899233	0.0197393
ANXA6	-5.72304	-2.33092	-0.899178	0.0197574
ST6GALNAC2	-0.190768	-2.33047	-0.898849	0.0197812
NSUN6	-0.190768	-2.32972	-0.897825	0.0198208
MPHOSPH9	-5.29381	-2.32872	-0.896605	0.0198738
DNTTIP1	-6.00919	-2.32859	-0.896605	0.0198807
POGZ	-4.86459	-2.32816	-0.896605	0.0199036
IQCB1	-5.15074	-2.32784	-0.896605	0.0199204
EIF4ENIF1	-4.7692	-2.32774	-0.896605	0.0199258
CECR5	-0.143076	-2.32773	-0.896605	0.0199264
MICU2	-6.05689	-2.3277	-0.896605	0.0199282
TFAM	-5.15074	-2.32682	-0.895885	0.0199747
RXRA	-1.1923	-2.32654	-0.895885	0.0199895
MCOLN2	-5.15074	-2.32605	-0.895885	0.0200159
BAX	-0.23846	-2.32605	-0.895885	0.020016
STX17	-5.00766	-2.32598	-0.895885	0.0200198
HEXDC	-0.23846	-2.32564	-0.895885	0.0200378
TMEM184C	-4.10151	-2.32562	-0.895885	0.0200387
CYB5D1	-0.190768	-2.32556	-0.895885	0.0200422
THOC1	-5.72304	-2.32468	-0.894625	0.020089
BRCA2	-5.15074	-2.32444	-0.894544	0.0201018
HBS1L	-5.05535	-2.3242	-0.894448	0.0201149
UROD	-5.48458	-2.32371	-0.893904	0.0201411
TCP11L2	-0.143076	-2.3233	-0.893508	0.020163
ZNF333	-0.906148	-2.32242	-0.892726	0.0202104
ASL	-0.23846	-2.3224	-0.892726	0.0202116
DERL2	-5.00766	-2.3223	-0.892726	0.0202169
TBC1D5	-5.9615	-2.32203	-0.892596	0.0202311
ATXN7L1	-5.00766	-2.32077	-0.890625	0.020299
RP11-169K16.9	-0.190768	-2.32048	-0.89044	0.0203149
ATG4C	-0.190768	-2.31976	-0.889582	0.0203539
CLPP	-5.29381	-2.31963	-0.889582	0.0203609
ORAOV1	-0.429228	-2.31892	-0.888927	0.0203995
NUP205	-0.381536	-2.31889	-0.888927	0.020401
TOMM40	-0.190768	-2.31717	-0.886697	0.0204946
ZBTB44	-0.286152	-2.31711	-0.886697	0.0204979
PDIA4	-5.34151	-2.31687	-0.88661	0.020511
PSMD5-AS1	-5.00766	-2.31636	-0.886031	0.0205385
WBP1L	-5.29381	-2.31584	-0.885425	0.0205669
PDXDC1	-5.19843	-2.31564	-0.885412	0.0205778
S1PR3	-0.190768	-2.3142	-0.883103	0.0206566
XAF1	-0.190768	-2.31383	-0.88309	0.0206768
REC8	-0.190768	-2.31365	-0.88309	0.0206868
TAF5L	-5.34151	-2.31362	-0.88309	0.0206886
STX12	-6.39073	-2.31318	-0.882629	0.0207129
LMAN1	-5.10305	-2.31107	-0.879644	0.0208291
NSUN3	-0.143076	-2.31087	-0.879644	0.0208401
ARL16	-0.524612	-2.31081	-0.879644	0.0208436
TMEM63A	-5.48458	-2.31044	-0.879644	0.0208636
HIVEP3	-5.29381	-2.31031	-0.879644	0.020871
EBNA1BP2	-5.15074	-2.31022	-0.879644	0.0208758
LINC00324	-0.143076	-2.30985	-0.879308	0.0208964
SURF4	-5.53227	-2.30942	-0.878871	0.0209201
RBM23	-5.72304	-2.30902	-0.878649	0.0209426
FAM118B	-0.190768	-2.30879	-0.878649	0.0209554
ACAA1	-0.71538	-2.3085	-0.878649	0.0209715
VPS45	-5.05535	-2.30786	-0.878199	0.0210067
RBM41	-0.667688	-2.30772	-0.878199	0.0210146
KAT5	-0.381536	-2.30748	-0.87811	0.0210279
DDX56	-5.05535	-2.30679	-0.877173	0.0210667
FAM160B2	-0.190768	-2.30527	-0.874714	0.0211514
SNRPG	-0.47692	-2.30482	-0.874223	0.0211769
COPRS	-0.47692	-2.30395	-0.872966	0.0212256
NOP9	-0.23846	-2.30243	-0.870496	0.0213111
SEC31B	-0.190768	-2.30081	-0.86784	0.0214025
BRAF	-5.24612	-2.30029	-0.867237	0.0214316
LAS1L	-0.572304	-2.29973	-0.866853	0.0214634
MAP3K11	-1.09692	-2.29954	-0.866853	0.0214746
BCL7C	-0.190768	-2.29952	-0.866853	0.0214757
BCL11A	-0.47692	-2.29931	-0.866819	0.0214876
CALCRL	-0.23846	-2.29907	-0.866728	0.0215011
HMGCR	-6.05689	-2.29832	-0.865683	0.0215439
CEP135	-5.53227	-2.29791	-0.86529	0.0215667
PQLC1	-5.29381	-2.29703	-0.863994	0.0216172
RFX5	-6.39073	-2.29556	-0.861618	0.021701
CMPK2	-5.34151	-2.29435	-0.860231	0.0217702
RHOT1	-6.05689	-2.29425	-0.860231	0.0217763
ALDH16A1	-5.34151	-2.29383	-0.859799	0.0218005
GCN1L1	-4.67382	-2.29315	-0.859202	0.0218392
CDC34	-0.143076	-2.2931	-0.859202	0.0218423
IMPAD1	-4.95997	-2.29294	-0.859202	0.0218517
TRMT1	-3.5769	-2.29228	-0.858334	0.0218894
PHACTR4	-5.53227	-2.29184	-0.857865	0.0219149
IKZF5	-3.95844	-2.2913	-0.857213	0.021946
NLN	-5.24612	-2.29106	-0.857113	0.0219601
MED23	-0.95384	-2.29055	-0.856868	0.0219894
SPINT1	-0.190768	-2.29055	-0.856868	0.0219896
NFATC2	-0.190768	-2.28972	-0.855991	0.0220373
CDK6	-4.7692	-2.2897	-0.855991	0.0220388
ZBTB46	-0.143076	-2.28943	-0.855843	0.0220544
TXNL4B	-0.190768	-2.28826	-0.854013	0.0221223
SART3	-5.53227	-2.28783	-0.85357	0.0221472
IL12RB1	-5.05535	-2.28704	-0.853281	0.0221937
MTRNR2L13	-0.333844	-2.28703	-0.853281	0.0221943
CMPK1	-5.62766	-2.28692	-0.853281	0.0222002
FUNDC2	-4.72151	-2.2866	-0.853159	0.0222191
METTL23	-0.143076	-2.28609	-0.853159	0.0222489
GARS	-6.15227	-2.28597	-0.853159	0.022256
C15orf57	-0.143076	-2.28594	-0.853159	0.0222578
RP11-705C15.5	-0.143076	-2.28588	-0.853159	0.0222611
SLC35E3	-0.143076	-2.28573	-0.853159	0.0222701
TECR	-0.190768	-2.28529	-0.852696	0.0222957
XRCC4	-0.23846	-2.28507	-0.85267	0.022309
WAC-AS1	-6.15227	-2.2849	-0.85267	0.0223185
MARCH6	-5.86612	-2.28331	-0.850406	0.0224119
AHSA2	-5.77073	-2.28297	-0.850146	0.022432
AKT1S1	-0.190768	-2.28264	-0.850146	0.0224514
NIPSNAP1	-0.143076	-2.28261	-0.850146	0.0224533
ARMC8	-5.43689	-2.28182	-0.849014	0.0225001
SMC3	-5.43689	-2.28105	-0.847923	0.0225457
HSP90AA1	-0.143076	-2.28083	-0.847873	0.0225584
FAM199X	-5.43689	-2.28013	-0.846913	0.0225999
YRDC	-0.23846	-2.27802	-0.843672	0.0227252
[truncated: 33,737 more rows]

## Sheet: SCDE Results NK Cells
SCDE Differential Expression Between NRG-HIS and NFA2-HIS/Flt3LG splenic NK Cells
positive ce, Z, and cZ values indicate higher expression in NRG-HIS NK Cells, negative ce, Z, and cZ values indicate higher expression in NFA2-HIS/Flt3LG NK Cells
Genes	Conservative Estimate of Fold Change	Z	cZ	P Values
HSPA1B	-9.50768	-5.05554	-2.42435	4.29167e-07
CCL4	-8.50436	-4.17556	-0.926713	2.97259e-05
DCP2	-7.7877	-3.82062	-0.598975	0.000133119
SAMD9	-9.12546	-3.80993	-0.598975	0.000139005
PCSK7	-8.55213	-3.80659	-0.598975	0.000140894
VPS13A	-8.26547	-3.7975	-0.598975	0.000146162
CAPRIN1	-8.4088	-3.75116	-0.598975	0.000176019
ASPM	-8.36102	-3.73945	-0.598975	0.000184426
ANKRD36C	-8.4088	-3.68015	-0.466668	0.0002331
ATAD2	-7.83547	-3.5788	-0.311217	0.00034517
SYNRG	-8.12214	-3.56799	-0.311217	0.000359736
EPS15	-7.45326	-3.56544	-0.311217	0.000363247
ARHGAP9	-8.64769	-3.48386	-0.311217	0.000494239
MYO1F	-8.59991	-3.46119	-0.311217	0.000537799
MTRNR2L1	-1.4811	-3.4488	-0.311217	0.000563091
XCL1	-7.11881	-3.43142	-0.311217	0.000600425
PIK3CD	-7.88325	-3.43092	-0.311217	0.000601534
USP48	-8.36102	-3.42554	-0.311217	0.000613575
KIF14	-7.26215	-3.42515	-0.311217	0.000614466
STAT2	-7.16659	-3.42038	-0.311217	0.000625347
SOAT1	-0.716659	-3.39238	-0.311217	0.000692874
KIF15	-7.45326	-3.38476	-0.311217	0.000712399
PLEK	-7.69214	-3.36878	-0.311217	0.000755023
EZH2	-7.69214	-3.36029	-0.311217	0.000778596
RBPJ	-0.764436	-3.35813	-0.311217	0.000784704
PRC1	-7.50103	-3.35597	-0.311217	0.000790871
ABCF1	-8.12214	-3.33758	-0.311217	0.000845124
MTRNR2L12	-9.8899	-3.32981	-0.311217	0.000869057
BTN3A1	-0.955546	-3.28524	-0.311217	0.00101896
PARP9	-8.50436	-3.23203	-0.311217	0.00122914
PCM1	-9.26879	-3.21549	-0.311217	0.00130222
NCAM1	-0.52555	-3.19163	-0.311217	0.00141471
YWHAE	-8.12214	-3.14032	-0.311217	0.00168761
CCL3	-7.30992	-3.13907	-0.311217	0.00169483
RABGAP1L	-7.73992	-3.07309	-0.311217	0.00211853
EIF4A3	-8.07436	-3.04956	-0.311217	0.00229177
ZFP36L1	-8.45658	-3.0495	-0.311217	0.00229226
ASXL1	-7.59659	-3.03955	-0.311217	0.00236935
GTF2F1	-6.87993	-3.03745	-0.311217	0.00238589
CLEC2D	-8.64769	-3.03274	-0.311217	0.00242343
ZNF292	-8.74324	-2.9979	-0.311217	0.00271844
HEXIM1	-8.64769	-2.99639	-0.311217	0.00273199
PDE4DIP	-7.50103	-2.98731	-0.311217	0.00281448
ATP5H	-5.63772	-2.98074	-0.311217	0.00287552
CKAP5	-7.59659	-2.97771	-0.311217	0.00290413
HSPD1	-8.36102	-2.95697	-0.311217	0.00310675
TRPM7	-7.26215	-2.95391	-0.311217	0.0031378
PPP2CA	-7.59659	-2.9532	-0.311217	0.00314495
ZFC3H1	-7.21437	-2.93839	-0.311217	0.00329921
PIM1	-7.69214	-2.91265	-0.311217	0.0035838
MIS18BP1	-8.07436	-2.91176	-0.311217	0.00359395
N4BP1	-8.4088	-2.91143	-0.311217	0.00359776
FAM208A	-0.334441	-2.90811	-0.311217	0.0036362
HSPA1A	-1.71998	-2.90567	-0.311217	0.00366465
KIF20B	-7.69214	-2.90035	-0.311217	0.00372742
KDM5A	-8.21769	-2.88682	-0.311217	0.00389157
SERBP1	-8.21769	-2.87779	-0.311217	0.00400475
STXBP3	-0.429996	-2.87763	-0.311217	0.0040068
IFI44	-8.8388	-2.87687	-0.311217	0.00401636
ZNF207	-7.97881	-2.8735	-0.311217	0.00405952
BTN2A1	-0.477773	-2.86523	-0.311217	0.00416702
DNAJC21	-0.52555	-2.83178	-0.311217	0.00462893
GOLGA4	-8.02658	-2.81806	-0.311217	0.00483146
KAT6B	-0.668882	-2.8155	-0.311217	0.00487009
RANBP9	-0.334441	-2.8121	-0.311217	0.00492194
SH2D1A	-7.54881	-2.80947	-0.311217	0.00496236
PNN	-8.07436	-2.79753	-0.311217	0.00514953
SRPK1	-7.69214	-2.79481	-0.311217	0.00519299
PSME2	-8.4088	-2.79444	-0.311217	0.00519896
ANKIB1	-7.50103	-2.78481	-0.311217	0.00535595
NFAT5	-8.31325	-2.77331	-0.311217	0.00554895
ANKRD32	-7.3577	-2.7577	-0.311217	0.00582092
JOSD1	-7.50103	-2.75376	-0.311217	0.00589157
ANKRD11	-8.55213	-2.74303	-0.311217	0.00608745
KLRC1	-0.382218	-2.73781	-0.311217	0.00618495
RBBP8	-7.3577	-2.72452	-0.311217	0.00643955
TAOK1	-9.17324	-2.71599	-0.311217	0.00660787
JUNB	-0.955546	-2.70878	-0.311217	0.00675314
U2AF1	-7.50103	-2.70426	-0.311217	0.00684575
SH3GLB1	-7.26215	-2.70394	-0.311217	0.00685224
SP110	-8.98213	-2.68398	-0.311217	0.0072751
IER5	-7.93103	-2.65013	-0.311217	0.00804611
PRPF8	-7.30992	-2.64246	-0.311217	0.00823063
RSAD2	-7.26215	-2.64026	-0.311217	0.00828416
HELLS	-7.45326	-2.63696	-0.311217	0.00836538
DTX3L	-7.83547	-2.63682	-0.311217	0.00836882
SEPT7	-8.21769	-2.6362	-0.311217	0.00838392
PAK2	-7.88325	-2.63304	-0.311217	0.00846255
BTG3	-7.30992	-2.61888	-0.311217	0.00882184
PHIP	-8.07436	-2.61549	-0.311217	0.00891004
USP15	-9.17324	-2.60823	-0.311217	0.00910106
USP47	-8.02658	-2.60319	-0.311217	0.00923614
CFLAR	-8.74324	-2.60176	-0.311217	0.00927475
DYNC1LI2	-7.21437	-2.60039	-0.311217	0.00931183
NEMF	-7.30992	-2.5991	-0.311217	0.00934684
TNIK	-8.02658	-2.59327	-0.311217	0.00950678
RFTN1	-0.429996	-2.59269	-0.311217	0.00952293
ELK3	-0.286664	-2.5878	-0.311217	0.00965923
TTC3	-8.45658	-2.58525	-0.311217	0.00973092
CASP8AP2	-7.7877	-2.57285	-0.311217	0.0100866
RGS3	-0.238886	-2.56242	-0.311217	0.0103944
ADSS	-0.382218	-2.55538	-0.311217	0.0106072
RALY	-7.50103	-2.55345	-0.311217	0.0106663
PBRM1	-7.73992	-2.53882	-0.311217	0.0111227
CCDC141	-7.64436	-2.53762	-0.311217	0.011161
ZNFX1	-8.02658	-2.53761	-0.311217	0.0111612
TRIP11	-0.52555	-2.53711	-0.311217	0.0111772
FAM111A	-7.54881	-2.51704	-0.311217	0.0118345
XPO1	-7.73992	-2.51522	-0.311217	0.0118957
PMAIP1	-0.573327	-2.50925	-0.311217	0.0120987
MED13	-7.69214	-2.49288	-0.311217	0.0126711
CEP78	-7.07104	-2.4698	-0.311217	0.0135189
USP16	-7.59659	-2.4648	-0.311217	0.0137091
IFI27	-7.02326	-2.45058	-0.311217	0.0142628
ZBTB10	-7.59659	-2.44351	-0.311217	0.0145452
SRRM1	-0.52555	-2.44164	-0.311217	0.0146208
HIVEP2	-0.191109	-2.4397	-0.311217	0.0146994
MTRNR2L8	-8.4088	-2.43233	-0.311217	0.0150022
SIK3	-0.382218	-2.43187	-0.311217	0.0150212
HOPX	-0.429996	-2.41332	-0.311217	0.0158079
CASP1	-0.286664	-2.40514	-0.311217	0.0161662
CCAR1	-1.14665	-2.40378	-0.311217	0.0162265
KAT6A	-8.31325	-2.39391	-0.311217	0.01667
SUPT16H	-7.26215	-2.39339	-0.311217	0.0166936
PSMA4	-0.668882	-2.39275	-0.311217	0.0167227
CCNT1	-0.764436	-2.39136	-0.311217	0.0167862
SKIV2L2	-0.191109	-2.39043	-0.311217	0.0168287
IFIT2	-0.238886	-2.37804	-0.311217	0.0174048
HNRNPAB	-7.11881	-2.37385	-0.311217	0.0176036
SMARCA4	-0.286664	-2.37316	-0.311217	0.0176368
IPO5	-0.286664	-2.36789	-0.311217	0.0178896
CLIP1	-8.12214	-2.36522	-0.311217	0.0180196
CAPG	-0.191109	-2.36221	-0.311217	0.0181664
TC2N	-6.92771	-2.36036	-0.311217	0.0182573
TRANK1	-0.52555	-2.35798	-0.311217	0.0183749
CLSPN	-7.45326	-2.35411	-0.311217	0.0185673
CYFIP2	-8.07436	-2.35164	-0.311217	0.0186909
U2SURP	-8.07436	-2.34592	-0.311217	0.0189802
OSBPL3	-0.286664	-2.34499	-0.311217	0.0190278
APC	-0.334441	-2.34405	-0.311217	0.0190755
ADD1	-7.54881	-2.34316	-0.311217	0.0191213
NBEAL2	-0.429996	-2.34078	-0.311217	0.0192437
IKZF3	-7.21437	-2.3375	-0.311217	0.0194133
TRIM22	-8.12214	-2.33606	-0.311217	0.0194879
TCF12	-7.54881	-2.33584	-0.311217	0.0194997
HTT	-0.764436	-2.33132	-0.311217	0.0197367
MALT1	-7.16659	-2.32484	-0.311217	0.0200805
CREB1	-0.143332	-2.31932	-0.311217	0.0203775
PURB	-0.955546	-2.31854	-0.311217	0.02042
ARFGEF1	-7.69214	-2.31379	-0.311217	0.0206795
BDP1	-1.33776	-2.31044	-0.311217	0.0208638
KARS	-7.30992	-2.30519	-0.311217	0.0211558
CYCS	-7.40548	-2.30286	-0.311217	0.0212866
TIAM1	-0.334441	-2.29596	-0.311217	0.0216784
STX16	-0.143332	-2.28962	-0.311217	0.0220436
UBL5	-0.143332	-2.28417	-0.311217	0.0223618
ATPIF1	-0.382218	-2.28053	-0.311217	0.0225764
C21orf91	-0.334441	-2.26473	-0.311217	0.0235294
CNN2	-0.764436	-2.25474	-0.311217	0.0241494
DUSP5	-8.31325	-2.24597	-0.311217	0.0247057
TANK	-0.573327	-2.2443	-0.311217	0.0248131
MARK3	-0.907768	-2.24035	-0.311217	0.0250683
ABCA7	-0.143332	-2.23575	-0.311217	0.0253682
ANKRD44	-0.716659	-2.23154	-0.311217	0.0256454
TAB2	-7.26215	-2.23007	-0.311217	0.0257431
ARHGAP15	-7.73992	-2.22948	-0.311217	0.0257817
TMF1	-7.40548	-2.21547	-0.311217	0.0267276
TCIRG1	-7.26215	-2.21262	-0.311217	0.0269241
PTPN7	-0.621105	-2.20887	-0.311217	0.0271834
IRF7	-0.477773	-2.20539	-0.311217	0.0274265
MRPL33	-0.143332	-2.20513	-0.311217	0.0274449
ANKRD12	-0.477773	-2.20307	-0.311217	0.0275898
TUBA4A	-0.429996	-2.19307	-0.311217	0.028302
ZNF644	-0.859991	-2.19258	-0.311217	0.0283379
CTSS	-0.573327	-2.17394	-0.311217	0.0297094
PFDN5	-0.52555	-2.1721	-0.311217	0.0298481
ZCCHC6	-6.97548	-2.16979	-0.311217	0.0300231
LYST	-8.02658	-2.16883	-0.311217	0.0300958
MTRNR2L3	-0.716659	-2.16305	-0.311217	0.0305377
IPO7	-0.191109	-2.15591	-0.311217	0.0310907
ZFAND5	-0.429996	-2.14673	-0.311217	0.0318147
PKM	-1.00332	-2.14504	-0.311217	0.0319499
DUSP10	-0.859991	-2.14183	-0.311217	0.0322072
SRSF11	-0.573327	-2.13536	-0.311217	0.0327318
PGRMC1	-0.0955546	-2.13157	-0.311217	0.033042
IL16	-1.0511	-2.12687	-0.311217	0.0334305
CCT5	-0.429996	-2.12104	-0.311217	0.0339185
CD53	-8.50436	-2.11663	-0.311217	0.0342912
IER2	-0.191109	-2.11626	-0.311217	0.034323
RAB11A	-0.0955546	-2.10377	-0.311217	0.0353984
HELZ	-8.02658	-2.10037	-0.311217	0.0356966
MPPE1	-0.0477773	-2.09958	-0.311217	0.0357656
GNPTAB	-0.191109	-2.09821	-0.311217	0.0358865
FBXW7	-0.238886	-2.09794	-0.311217	0.0359108
KAT2B	-0.429996	-2.09759	-0.311217	0.0359417
TRAC	-0.764436	-2.09707	-0.311217	0.0359875
LINC00657	-0.0955546	-2.09531	-0.311217	0.0361434
USP33	-0.0955546	-2.09362	-0.311217	0.0362935
WWP1	-0.0955546	-2.09116	-0.311217	0.0365139
PTPN4	-0.621105	-2.08968	-0.311217	0.0366462
CDC73	-0.143332	-2.08002	-0.311217	0.0375239
UBQLN1	-7.11881	-2.06977	-0.311217	0.0384736
LRCH4	-0.0955546	-2.06933	-0.311217	0.0385148
ANP32B	-0.477773	-2.06517	-0.311217	0.0389065
KDM3B	-0.0477773	-2.06285	-0.311217	0.0391269
ARCN1	-0.0955546	-2.06261	-0.311217	0.0391498
MYO9B	-0.286664	-2.05911	-0.311217	0.0394832
IL2RB	-0.334441	-2.05553	-0.311217	0.0398278
FYTTD1	-0.238886	-2.05367	-0.311217	0.0400075
HMMR	-0.0955546	-2.05276	-0.311217	0.0400957
MCM7	-0.0955546	-2.05188	-0.311217	0.040181
PRPF4B	-0.764436	-2.05075	-0.311217	0.0402911
RBBP7	-0.143332	-2.05056	-0.311217	0.0403101
WDR82	-0.0477773	-2.04413	-0.311217	0.040941
TET2	-0.286664	-2.03989	-0.311217	0.0413612
RAB11B	-0.0955546	-2.03978	-0.311217	0.041372
CNOT2	-0.238886	-2.0328	-0.311217	0.0420725
ZMYND8	-0.0955546	-2.03217	-0.311217	0.0421361
CDIP1	-0.0477773	-2.02751	-0.311217	0.04261
CIAO1	-0.0477773	-2.02651	-0.311217	0.0427122
NPRL2	-0.0477773	-2.02299	-0.311217	0.0430741
CHURC1	-0.0477773	-2.02244	-0.311217	0.043131
DENND3	-0.0955546	-2.0216	-0.311217	0.0432172
ASCC3	-0.0955546	-2.01982	-0.311217	0.0434023
MAST2	-0.0477773	-2.01614	-0.311217	0.0437857
PNISR	-0.143332	-2.01532	-0.311217	0.043871
PCNT	-0.191109	-2.00759	-0.311217	0.0446874
ZBTB38	-0.0477773	-2.00273	-0.311217	0.0452065
RBM6	-0.143332	-2.00156	-0.311217	0.0453317
ZMIZ1	-0.0477773	-1.99685	-0.311217	0.0458412
IFITM3	-0.0477773	-1.98992	-0.311217	0.0465995
PTPN22	-0.143332	-1.98854	-0.311217	0.0467516
TUBB	-0.0955546	-1.98513	-0.311217	0.0471304
CDC42SE1	-0.143332	-1.98237	-0.311217	0.0474378
C1orf63	-0.0955546	-1.98084	-0.311217	0.0476091
MATR3	-0.0477773	-1.97609	-0.311217	0.0481444
RRP36	-0.0477773	-1.97269	-0.311217	0.0485312
TSC22D1	-0.0477773	-1.96449	-0.311217	0.0494735
JTB	-0.0477773	-1.96194	-0.311217	0.04977
LARS	-0.0477773	-1.96014	-0.311217	0.049979
ATP2A3	0	-1.95992	-0.311217	0.0500055
STK4	0	-1.95888	-0.311217	0.0501269
CEP192	0	-1.95758	-0.311217	0.0502795
MRPS21	0	-1.95698	-0.311217	0.0503502
ARHGAP35	0	-1.95523	-0.311217	0.0505565
ENTPD1	0	-1.95133	-0.311217	0.0510181
AP3D1	0	-1.9494	-0.311217	0.0512479
AARS	0	-1.94454	-0.311217	0.0518298
ERP29	0	-1.94289	-0.311217	0.0520295
USP7	0	-1.94044	-0.311217	0.0523262
PDE7A	0	-1.93769	-0.311217	0.0526607
LDLR	0	-1.93654	-0.311217	0.052801
TCP1	0	-1.93394	-0.311217	0.053121
UPF2	0	-1.93163	-0.311217	0.0534052
RSF1	0	-1.9287	-0.311217	0.0537679
CTSW	0	-1.92816	-0.311217	0.0538357
TFRC	0	-1.92805	-0.311217	0.0538493
GAS5	0	-1.92644	-0.311217	0.054049
DTNA	0	-1.9262	-0.311217	0.054079
MYBL1	0	-1.92081	-0.311217	0.054756
DROSHA	0	-1.91667	-0.311217	0.0552801
RRM1	0	-1.91593	-0.311217	0.0553739
PAF1	0	-1.91295	-0.311217	0.055754
FAM120A	0	-1.91252	-0.311217	0.0558097
YARS	0	-1.91118	-0.311217	0.055982
ZC3H11A	0	-1.91066	-0.311217	0.0560477
MTRNR2L2	0	-1.90823	-0.311217	0.056362
FNBP4	0	-1.90352	-0.311217	0.0569728
NKTR	0	-1.89361	-0.311217	0.0582766
SMG1	0	-1.88744	-0.311217	0.0591008
KIAA0430	0	-1.88462	-0.311217	0.0594812
CENPF	0	-1.88239	-0.311217	0.0597834
GOLGA7	0	-1.87826	-0.311217	0.060346
TMX4	0	-1.87679	-0.311217	0.0605465
UBE3A	0	-1.87294	-0.311217	0.061077
GLYR1	0	-1.87252	-0.311217	0.0611341
CGGBP1	0	-1.87041	-0.311217	0.0614272
GZMA	0	-1.86864	-0.311217	0.0616732
PPP1R15A	0	-1.86552	-0.311217	0.0621091
TCF4	0	-1.86437	-0.311217	0.0622699
CKAP2L	0	-1.86172	-0.311217	0.0626423
UBR2	0	-1.85653	-0.311217	0.0633784
THOC2	0	-1.85425	-0.311217	0.0637039
OASL	0	-1.85018	-0.311217	0.0642871
JUN	0	-1.8458	-0.311217	0.064921
PAK1IP1	0	-1.8454	-0.311217	0.0649801
MORC3	0	-1.8445	-0.311217	0.0651098
OAS2	0	-1.84405	-0.311217	0.0651758
RTF1	0	-1.84086	-0.311217	0.0656424
GZMK	0	-1.83886	-0.311217	0.0659353
RASGEF1B	0	-1.83687	-0.311217	0.0662289
NIPBL	0	-1.83588	-0.311217	0.0663751
PFKL	0	-1.82975	-0.311217	0.0672872
CCDC88C	0	-1.82713	-0.311217	0.0676797
LCOR	0	-1.82709	-0.311217	0.067686
C6orf106	0	-1.82442	-0.311217	0.0680893
CCT6A	0	-1.82389	-0.311217	0.0681691
TRRAP	0	-1.82026	-0.311217	0.0687198
CDC42	0	-1.81977	-0.311217	0.0687938
STAT6	0	-1.81977	-0.311217	0.0687946
HMGN1	0	-1.8149	-0.311217	0.0695393
DDT	0	-1.8135	-0.311217	0.0697554
FUBP1	0	-1.80751	-0.311217	0.0706836
EIF5B	0	-1.80397	-0.311217	0.0712355
SON	0	-1.80115	-0.311217	0.071679
EIF4G1	0	-1.79269	-0.311217	0.0730228
CLINT1	0	-1.78472	-0.311217	0.0743069
PAQR3	0	-1.78443	-0.311217	0.0743542
KIAA2026	0	-1.78437	-0.311217	0.074364
PSMD13	0	-1.78068	-0.311217	0.0749644
TGOLN2	0	-1.78048	-0.311217	0.074997
PIBF1	0	-1.77489	-0.311217	0.0759157
ATP5E	0	-1.76738	-0.311217	0.0771638
PARP4	0	-1.76645	-0.311217	0.0773205
MIER1	0	-1.76588	-0.311217	0.0774152
KIF22	0	-1.76066	-0.311217	0.0782958
H2AFV	0	-1.75272	-0.311217	0.0796509
TRIP12	0	-1.75123	-0.311217	0.0799068
ARHGEF1	0	-1.74934	-0.311217	0.0802324
ZNF451	0	-1.74748	-0.311217	0.0805548
CSRNP1	0	-1.7472	-0.311217	0.0806021
TAGAP	0	-1.74587	-0.311217	0.0808337
NFATC2	0	-1.74409	-0.311217	0.0811426
IFI44L	0	-1.74151	-0.311217	0.081594
ATAD2B	0	-1.73958	-0.311217	0.081933
EIF3J	0	-1.7388	-0.311217	0.0820705
GZMH	0	-1.73757	-0.311217	0.0822857
SDHA	0	-1.73498	-0.311217	0.0827444
NUSAP1	0	-1.73473	-0.311217	0.0827893
TMEM167A	0	-1.73409	-0.311217	0.082902
OXCT1	0	-1.73108	-0.311217	0.0834381
CASP8	0	-1.72915	-0.311217	0.0837817
ACAP2	0	-1.72793	-0.311217	0.084001
CHD7	0	-1.72695	-0.311217	0.0841759
ITGAD	0	-1.72646	-0.311217	0.084265
SIPA1	0	-1.72493	-0.311217	0.0845407
DOCK11	0	-1.72491	-0.311217	0.0845443
PSMB9	0	-1.72311	-0.311217	0.0848678
POLA1	0	-1.72235	-0.311217	0.0850063
MT-ND1	0	-1.72228	-0.311217	0.0850189
GBP2	0	-1.72165	-0.311217	0.0851334
WDR45	0	-1.71962	-0.311217	0.085502
RBM5	0	-1.71909	-0.311217	0.085598
SLFN13	0	-1.7153	-0.311217	0.0862906
ZNF609	0	-1.71128	-0.311217	0.0870301
PSMA6	0	-1.70918	-0.311217	0.0874179
CBX7	0	-1.70903	-0.311217	0.0874452
TYMS	0	-1.70582	-0.311217	0.0880421
HDAC1	0	-1.70383	-0.311217	0.0884136
GBP1	0	-1.70288	-0.311217	0.08859
USP14	0	-1.70212	-0.311217	0.0887332
MON2	0	-1.70056	-0.311217	0.0890261
STOM	0	-1.69856	-0.311217	0.0894027
KANSL1	0	-1.69841	-0.311217	0.0894303
DDX3Y	0	-1.69826	-0.311217	0.0894586
PPP1R8	0	-1.69511	-0.311217	0.0900543
ARGLU1	0	-1.69342	-0.311217	0.0903764
PPAPDC1B	0	-1.69026	-0.311217	0.0909777
ANKRD13A	0	-1.68893	-0.311217	0.091233
OAS3	0	-1.68878	-0.311217	0.0912622
CD69	0	-1.68257	-0.311217	0.0924587
ALOX5AP	0	-1.67874	-0.311217	0.0932025
PSMB4	0	-1.67705	-0.311217	0.0935318
HMHA1	0	-1.67704	-0.311217	0.0935353
SMC3	0	-1.67667	-0.311217	0.0936074
ANLN	0	-1.676	-0.311217	0.0937387
WDR26	0	-1.67451	-0.311217	0.0940312
SKA2	0	-1.67425	-0.311217	0.0940818
MYL12B	0	-1.67189	-0.311217	0.0945467
DENND4A	0	-1.67135	-0.311217	0.0946523
LCP2	0	-1.66545	-0.311217	0.0958234
RP11-367G6.3	0	-1.6645	-0.311217	0.0960117
NUB1	0	-1.65738	-0.311217	0.0974431
ITSN2	0	-1.65248	-0.311217	0.0984365
DUT	0	-1.65122	-0.311217	0.0986932
TOPBP1	0	-1.65116	-0.311217	0.0987057
CD83	0	-1.65052	-0.311217	0.0988368
CALCOCO2	0	-1.64598	-0.311217	0.0997686
ATG14	0	-1.64435	-0.311217	0.100103
CARD8	0	-1.64332	-0.311217	0.100317
BAZ2A	0	-1.63553	-0.311217	0.101938
ANKLE2	0	-1.63506	-0.311217	0.102037
AKAP11	0	-1.63465	-0.311217	0.102121
UHMK1	0	-1.63296	-0.311217	0.102477
ELOVL5	0	-1.6329	-0.311217	0.10249
BTG2	0	-1.63007	-0.311217	0.103086
ACAP1	0	-1.62742	-0.311217	0.103647
NFXL1	0	-1.62565	-0.311217	0.104023
SLK	0	-1.6247	-0.311217	0.104227
NOSIP	0	-1.62193	-0.311217	0.104818
CALR	0	-1.61608	-0.311217	0.106077
COMMD10	0	-1.60391	-0.311217	0.108733
HLA-DRA	0	-1.59935	-0.311217	0.109743
USP39	0	-1.59821	-0.311217	0.109996
CEP350	0	-1.59771	-0.311217	0.110107
LMNB1	0	-1.59628	-0.311217	0.110426
GMFG	0	-1.59329	-0.311217	0.111096
UQCRC2	0	-1.59289	-0.311217	0.111184
HNRNPF	0	-1.58953	-0.311217	0.111941
APOBEC3G	0	-1.58921	-0.311217	0.112012
SPEN	0	-1.5883	-0.311217	0.112218
BABAM1	0	-1.58616	-0.311217	0.112704
LIG4	0	-1.57822	-0.311217	0.114514
SEC61A1	0	-1.57713	-0.311217	0.114766
MCL1	0	-1.57334	-0.311217	0.11564
PTBP1	0	-1.56832	-0.311217	0.116806
CARD11	0	-1.56661	-0.311217	0.117205
CHD3	0	-1.56469	-0.311217	0.117656
TRNAU1AP	0	-1.5633	-0.311217	0.117981
ING2	0	-1.56089	-0.311217	0.11855
SNRNP200	0	-1.56014	-0.311217	0.118728
PGAP1	0	-1.55973	-0.311217	0.118823
HIPK1	0	-1.55934	-0.311217	0.118917
PPP2R1A	0	-1.55601	-0.311217	0.119705
FLYWCH1	0	-1.55498	-0.311217	0.11995
CD48	0	-1.54603	-0.311217	0.122097
N4BP2L1	0	-1.54449	-0.311217	0.122471
CEP135	0	-1.54346	-0.311217	0.122719
CDK13	0	-1.53951	-0.311217	0.123679
IK	0	-1.53676	-0.311217	0.124353
DNAJB6	0	-1.53671	-0.311217	0.124364
RPL7L1	0	-1.53609	-0.311217	0.124515
PSME4	0	-1.5358	-0.311217	0.124588
CTSC	0	-1.53554	-0.311217	0.12465
ZNF407	0	-1.53554	-0.311217	0.124651
SREK1	0	-1.53549	-0.311217	0.124663
PSD4	0	-1.53417	-0.311217	0.124989
C1orf123	0	-1.53231	-0.311217	0.125447
BAHD1	0	-1.52985	-0.311217	0.126055
HNRNPM	0	-1.52867	-0.311217	0.126347
RABEP1	0	-1.5241	-0.311217	0.127484
RPN2	0	-1.52196	-0.311217	0.128018
SNAPC4	0	-1.51975	-0.311217	0.128574
ZNF85	0	-1.51557	-0.311217	0.129627
STRA13	0	-1.51343	-0.311217	0.130171
RASGRP1	0	-1.5115	-0.311217	0.130661
AZIN1	0	-1.51141	-0.311217	0.130684
LIG1	0	-1.51137	-0.311217	0.130694
PCMT1	0	-1.51045	-0.311217	0.130928
HSP90AA1	0	-1.50939	-0.311217	0.1312
CENPE	0	-1.50871	-0.311217	0.131374
ACOT9	0	-1.50584	-0.311217	0.132108
COG8	0	-1.50327	-0.311217	0.13277
ZFP36	0	-1.50259	-0.311217	0.132945
TBC1D9	0	-1.49616	-0.311217	0.134613
HECA	0	-1.49589	-0.311217	0.134682
MOB1A	0	-1.49471	-0.311217	0.13499
ROCK1	0	-1.49269	-0.311217	0.135517
IL10RA	0	-1.49231	-0.311217	0.135617
TMEM173	0	-1.49006	-0.311217	0.136207
PTPN11	0	-1.48964	-0.311217	0.136318
TSC22D2	0	-1.48774	-0.311217	0.136818
ING3	0	-1.48499	-0.311217	0.137547
TLK1	0	-1.48457	-0.311217	0.137659
RP11-705C15.5	0	-1.48217	-0.311217	0.138295
FOSB	0	-1.47345	-0.311217	0.140629
MDM2	0	-1.47312	-0.311217	0.140719
MTR	0	-1.46923	-0.311217	0.14177
VMP1	0	-1.4685	-0.311217	0.141968
LDHB	0	-1.46825	-0.311217	0.142037
RNF149	0	-1.46734	-0.311217	0.142285
NUCB1	0	-1.46726	-0.311217	0.142304
AKIRIN2	0	-1.46393	-0.311217	0.143213
PIK3CG	0	-1.46236	-0.311217	0.143643
CLK1	0	-1.45989	-0.311217	0.144322
SPPL2A	0	-1.45988	-0.311217	0.144324
TRIM28	0	-1.45934	-0.311217	0.14447
DNAJC13	0	-1.45822	-0.311217	0.14478
ESD	0	-1.45687	-0.311217	0.145153
NAA16	0	-1.4556	-0.311217	0.145504
INPP5D	0	-1.45083	-0.311217	0.146827
MAN1A2	0	-1.44846	-0.311217	0.147489
CXorf65	0	-1.44625	-0.311217	0.148107
SPATA13	0	-1.44511	-0.311217	0.148426
MAP4	0	-1.44479	-0.311217	0.148516
LPCAT1	0	-1.444	-0.311217	0.14874
NUMA1	0	-1.44297	-0.311217	0.149029
DGAT1	0	-1.44151	-0.311217	0.14944
NEU1	0	-1.44033	-0.311217	0.149774
MRPS10	0	-1.43991	-0.311217	0.149894
ZFHX3	0	-1.43894	-0.311217	0.150167
UBE2C	0	-1.43816	-0.311217	0.150387
RP11-94L15.2	0	-1.43729	-0.311217	0.150637
FOXK1	0	-1.43339	-0.311217	0.151748
PCNP	0	-1.43254	-0.311217	0.151991
CTBP2	0	-1.43137	-0.311217	0.152324
CD99L2	0	-1.43017	-0.311217	0.152668
AP000350.4	0	-1.42898	-0.311217	0.153009
ZMAT4	0	-1.42559	-0.311217	0.153987
PPP3R1	0	-1.42454	-0.311217	0.15429
SOS1	0	-1.4236	-0.311217	0.154561
GZF1	0	-1.42201	-0.311217	0.155024
SLC39A10	0	-1.42173	-0.311217	0.155104
B3GNT7	0	-1.42033	-0.311217	0.155511
NME1	0	-1.41947	-0.311217	0.155762
RASGRP3	0	-1.41751	-0.311217	0.156334
ALDH3A2	0	-1.41678	-0.311217	0.156548
XCL2	0	-1.41636	-0.311217	0.156669
LRCH3	0	-1.41526	-0.311217	0.156992
DNAJB1	0	-1.41515	-0.311217	0.157024
ADCK3	0	-1.41068	-0.311217	0.15834
XRN1	0	-1.40928	-0.311217	0.158754
ZC3H15	0	-1.40873	-0.311217	0.158916
TMEM41B	0	-1.40569	-0.311217	0.159817
APTX	0	-1.40456	-0.311217	0.160152
KPNA3	0	-1.40433	-0.311217	0.160221
RAB27A	0	-1.40152	-0.311217	0.161058
GYPC	0	-1.39654	-0.311217	0.162552
PSMB8	0	-1.3958	-0.311217	0.162773
SAMD9L	0	-1.39426	-0.311217	0.16324
PMS1	0	-1.39355	-0.311217	0.163455
RLF	0	-1.39059	-0.311217	0.164351
CASP6	0	-1.39008	-0.311217	0.164505
RNA18S5	0	-1.38743	-0.311217	0.165312
TNPO1	0	-1.3856	-0.311217	0.165868
GALNT12	0	-1.38234	-0.311217	0.166868
NISCH	0	-1.37997	-0.311217	0.167597
GATA3	0	-1.3796	-0.311217	0.16771
LPIN2	0	-1.3787	-0.311217	0.167987
DAD1	0	-1.3785	-0.311217	0.168049
LACTB	0	-1.3743	-0.311217	0.169347
ZRANB3	0	-1.37329	-0.311217	0.169662
DAPK1	0	-1.37218	-0.311217	0.170006
RCAN3	0	-1.37133	-0.311217	0.170271
NUP160	0	-1.36882	-0.311217	0.171054
CYTH4	0	-1.36805	-0.311217	0.171296
CCM2	0	-1.36368	-0.311217	0.172667
FOS	0	-1.3634	-0.311217	0.172756
RAI14	0	-1.35921	-0.311217	0.174081
THAP2	0	-1.35776	-0.311217	0.174541
PPP6R3	0	-1.35664	-0.311217	0.174896
RPL21	0	-1.35636	-0.311217	0.174986
APPL1	0	-1.35596	-0.311217	0.175111
PDIA3	0	-1.35556	-0.311217	0.17524
TOB2	0	-1.35221	-0.311217	0.176308
DDIT3	0	-1.34911	-0.311217	0.177303
TAF1D	0	-1.34895	-0.311217	0.177352
KLC1	0	-1.34883	-0.311217	0.177391
SCAF11	0	-1.34646	-0.311217	0.178154
PIEZO1	0	-1.34565	-0.311217	0.178414
GAPVD1	0	-1.34539	-0.311217	0.178499
GGH	0	-1.34096	-0.311217	0.179933
SMEK2	0	-1.34063	-0.311217	0.180042
CD2AP	0	-1.33873	-0.311217	0.180658
ZFP82	0	-1.33782	-0.311217	0.180955
CSF1	0	-1.3372	-0.311217	0.181156
ZER1	0	-1.33531	-0.311217	0.181776
MAGEF1	0	-1.33333	-0.311217	0.182425
TMEM131	0	-1.33148	-0.311217	0.18303
CCS	0	-1.33036	-0.311217	0.1834
TNFRSF14	0	-1.32917	-0.311217	0.183792
DNAJC4	0	-1.32551	-0.311217	0.185003
UBE2Q1	0	-1.32443	-0.311217	0.18536
ARL5B	0	-1.31839	-0.311217	0.187372
ZBTB37	0	-1.31803	-0.311217	0.187492
MBP	0	-1.31749	-0.311217	0.187675
CERS6	0	-1.31274	-0.311217	0.189271
UNK	0	-1.31222	-0.311217	0.189446
RHOB	0	-1.31143	-0.311217	0.189711
SLMAP	0	-1.30918	-0.311217	0.190473
BRD1	0	-1.30831	-0.311217	0.190767
DNAJC18	0	-1.30606	-0.311217	0.191533
GLOD4	0	-1.30516	-0.311217	0.191839
APMAP	0	-1.30511	-0.311217	0.191854
WHSC1	0	-1.30489	-0.311217	0.19193
QRSL1	0	-1.30377	-0.311217	0.192312
KCNC4	0	-1.30257	-0.311217	0.192722
PDIA6	0	-1.30253	-0.311217	0.192734
SNX27	0	-1.30221	-0.311217	0.192845
CMSS1	0	-1.30123	-0.311217	0.19318
YTHDC1	0	-1.3006	-0.311217	0.193395
TCF7L2	0	-1.30056	-0.311217	0.19341
CPEB4	0	-1.30046	-0.311217	0.193444
RSRC2	0	-1.29738	-0.311217	0.194499
PPP1R12A	0	-1.29649	-0.311217	0.194805
PYGO2	0	-1.29637	-0.311217	0.194847
C1orf56	0	-1.29308	-0.311217	0.195985
DBI	0	-1.29211	-0.311217	0.19632
LRRK1	0	-1.29197	-0.311217	0.196367
CALM3	0	-1.28925	-0.311217	0.19731
NLRP1	0	-1.28918	-0.311217	0.197335
ETV3	0	-1.28633	-0.311217	0.198329
ABHD10	0	-1.28429	-0.311217	0.199041
BRICD5	0	-1.28429	-0.311217	0.199041
TOE1	0	-1.28429	-0.311217	0.199041
USP35	0	-1.28377	-0.311217	0.199222
WSB1	0	-1.28375	-0.311217	0.199229
NXF1	0	-1.28329	-0.311217	0.199389
ERAL1	0	-1.28256	-0.311217	0.199646
RP11-664D1.1	0	-1.27941	-0.311217	0.200754
STX4	0	-1.279	-0.311217	0.200896
CASC5	0	-1.27823	-0.311217	0.201169
GMPPA	0	-1.27808	-0.311217	0.20122
GNE	0	-1.277	-0.311217	0.201604
TMEM71	0	-1.27563	-0.311217	0.202085
RP11-350F4.2	0	-1.27464	-0.311217	0.202435
ITK	0	-1.27277	-0.311217	0.203098
MBIP	0	-1.27261	-0.311217	0.203156
IL18R1	0	-1.27053	-0.311217	0.203897
RP11-770J1.5	0	-1.268	-0.311217	0.204799
CSNK1D	0	-1.26701	-0.311217	0.205153
GSPT1	0	-1.26686	-0.311217	0.205205
NDUFAF1	0	-1.26617	-0.311217	0.205453
RAB8B	0	-1.26442	-0.311217	0.20608
ACAD9	0	-1.2615	-0.311217	0.20713
NDN	0	-1.26124	-0.311217	0.207222
RP11-274B21.9	0	-1.26124	-0.311217	0.207222
RDH8	0	-1.261	-0.311217	0.207308
DGKA	0	-1.26	-0.311217	0.207669
ICAM1	0	-1.25993	-0.311217	0.207695
SRRT	0	-1.25929	-0.311217	0.207925
LONRF1	0	-1.25693	-0.311217	0.208779
TOP2A	0	-1.254	-0.311217	0.209843
CCDC91	0	-1.25391	-0.311217	0.209873
ZDHHC4	0	-1.25383	-0.311217	0.209905
TCP11L1	0	-1.25302	-0.311217	0.210199
VAV3	0	-1.2528	-0.311217	0.210277
DNMT3A	0	-1.25222	-0.311217	0.210491
FLOT2	0	-1.25152	-0.311217	0.210744
TMEM141	0	-1.25141	-0.311217	0.210786
TYSND1	0	-1.25141	-0.311217	0.210786
DCUN1D4	0	-1.2483	-0.311217	0.211922
TYW3	0	-1.24827	-0.311217	0.211932
ATXN1	0	-1.24691	-0.311217	0.212431
C6orf47	0	-1.24584	-0.311217	0.212822
GRWD1	0	-1.24339	-0.311217	0.213724
ZNF134	0	-1.24339	-0.311217	0.213724
HECTD4	0	-1.24217	-0.311217	0.214174
XXYLT1	0	-1.24155	-0.311217	0.214402
DDX60	0	-1.24147	-0.311217	0.214434
CYFIP1	0	-1.24031	-0.311217	0.214859
PRMT6	0	-1.24031	-0.311217	0.214859
ZNF358	0	-1.24031	-0.311217	0.214859
ZXDB	0	-1.24031	-0.311217	0.214859
SNIP1	0	-1.23821	-0.311217	0.215639
PCNA	0	-1.23807	-0.311217	0.215691
TRIM38	0	-1.23684	-0.311217	0.216146
ECHDC1	0	-1.2367	-0.311217	0.216198
FIZ1	0	-1.23612	-0.311217	0.216414
SUV39H2	0	-1.23612	-0.311217	0.216414
ARID3B	0	-1.23512	-0.311217	0.216784
KIAA1147	0	-1.23474	-0.311217	0.216926
TMEM38B	0	-1.23459	-0.311217	0.216983
IL6R	0	-1.23456	-0.311217	0.216995
CCDC50	0	-1.23274	-0.311217	0.217672
IVNS1ABP	0	-1.23207	-0.311217	0.217922
ZNF136	0	-1.23155	-0.311217	0.218119
SMARCE1	0	-1.2313	-0.311217	0.218212
NFKB2	0	-1.22936	-0.311217	0.218937
SLC25A5	0	-1.22809	-0.311217	0.219415
CCDC43	0	-1.22797	-0.311217	0.219458
PADI4	0	-1.22787	-0.311217	0.219497
PATZ1	0	-1.22412	-0.311217	0.220906
CAPZA2	0	-1.22362	-0.311217	0.221096
RP11-58K22.5	0	-1.22273	-0.311217	0.221431
PKN1	0	-1.22246	-0.311217	0.221532
GON4L	0	-1.22218	-0.311217	0.221639
KIAA1731	0	-1.22034	-0.311217	0.222335
RBX1	0	-1.21801	-0.311217	0.22322
MOB3A	0	-1.21784	-0.311217	0.223285
HMG20A	0	-1.21672	-0.311217	0.223711
TNKS2	0	-1.21389	-0.311217	0.22479
PUM1	0	-1.21217	-0.311217	0.225448
FAM207A	0	-1.21164	-0.311217	0.225649
NR4A1	0	-1.21163	-0.311217	0.225654
IKBKB	0	-1.21081	-0.311217	0.225968
ASTE1	0	-1.21067	-0.311217	0.226023
ABL1	0	-1.21024	-0.311217	0.226189
RBBP9	0	-1.20883	-0.311217	0.226729
MED26	0	-1.20836	-0.311217	0.226908
ZC3H3	0	-1.20744	-0.311217	0.227264
CSRP2BP	0	-1.20717	-0.311217	0.227365
KIF1C	0	-1.20559	-0.311217	0.227977
CNOT7	0	-1.20483	-0.311217	0.228269
NUPL1	0	-1.20384	-0.311217	0.228651
DEPDC1	0	-1.2031	-0.311217	0.228938
TCTN2	0	-1.2031	-0.311217	0.228938
ATP5A1	0	-1.20187	-0.311217	0.229413
EIF5A2	0	-1.20052	-0.311217	0.229938
ZNF618	0	-1.20052	-0.311217	0.229938
STT3A	0	-1.19998	-0.311217	0.230146
H1F0	0	-1.19777	-0.311217	0.231005
OSER1	0	-1.19692	-0.311217	0.231337
CEP41	0	-1.19683	-0.311217	0.231373
SLC4A2	0	-1.19543	-0.311217	0.231917
RTP4	0	-1.19112	-0.311217	0.233607
UGP2	0	-1.19107	-0.311217	0.233627
RNF13	0	-1.1897	-0.311217	0.234166
PARP14	0	-1.18928	-0.311217	0.234328
SLFN12L	0	-1.18897	-0.311217	0.234452
C1QTNF2	0	-1.18889	-0.311217	0.234483
TMEM223	0	-1.18729	-0.311217	0.235113
BRCA2	0	-1.18699	-0.311217	0.235233
CACNB4	0	-1.18653	-0.311217	0.235412
KIAA1598	0	-1.18618	-0.311217	0.235551
ADRB2	0	-1.18578	-0.311217	0.235709
TCF25	0	-1.18547	-0.311217	0.235831
GAPT	0	-1.18507	-0.311217	0.235992
WDR89	0	-1.18507	-0.311217	0.235992
RP11-8L2.1	0	-1.18413	-0.311217	0.236363
KIAA1033	0	-1.18285	-0.311217	0.236867
PABPC3	0	-1.18205	-0.311217	0.237187
PHKB	0	-1.18179	-0.311217	0.237289
CD164	0	-1.17911	-0.311217	0.238354
ATRIP	0	-1.17852	-0.311217	0.238588
RAD51	0	-1.17852	-0.311217	0.238588
PIK3R4	0	-1.17698	-0.311217	0.239202
TBX21	0	-1.17696	-0.311217	0.239212
SLC50A1	0	-1.17551	-0.311217	0.239791
ASPSCR1	0	-1.17437	-0.311217	0.240246
FGF23	0	-1.17357	-0.311217	0.240566
TMX2	0	-1.1731	-0.311217	0.240756
ADAMTS1	0	-1.17279	-0.311217	0.240881
ASH1L	0	-1.17251	-0.311217	0.240994
G3BP1	0	-1.1722	-0.311217	0.241115
TFB2M	0	-1.17192	-0.311217	0.241231
VPS39	0	-1.17133	-0.311217	0.241466
PARP15	0	-1.17078	-0.311217	0.241686
NFASC	0	-1.16974	-0.311217	0.242105
ZBTB44	0	-1.16647	-0.311217	0.243424
ZNF683	0	-1.16623	-0.311217	0.243521
UIMC1	0	-1.16463	-0.311217	0.244167
PRPF38B	0	-1.16446	-0.311217	0.244239
NLN	0	-1.16393	-0.311217	0.244451
BARD1	0	-1.16103	-0.311217	0.245629
UFC1	0	-1.16091	-0.311217	0.245678
HYLS1	0	-1.16019	-0.311217	0.24597
CENPV	0	-1.15837	-0.311217	0.246713
HSD17B1	0	-1.15837	-0.311217	0.246713
CTA-445C9.15	0	-1.15767	-0.311217	0.246998
CENPW	0	-1.1576	-0.311217	0.247025
RBMS1	0	-1.15701	-0.311217	0.247268
MYEF2	0	-1.15699	-0.311217	0.247276
EAF2	0	-1.15641	-0.311217	0.247512
MED20	0	-1.15603	-0.311217	0.247669
MED14	0	-1.15497	-0.311217	0.248104
TIMM23	0	-1.15204	-0.311217	0.249306
ZNF689	0	-1.15128	-0.311217	0.249617
SPECC1	0	-1.15113	-0.311217	0.249677
MTX3	0	-1.14912	-0.311217	0.250507
HSPE1	0	-1.1478	-0.311217	0.251052
SLC31A2	0	-1.1473	-0.311217	0.251259
MRPS12	0	-1.14683	-0.311217	0.251452
SLC20A1	0	-1.14586	-0.311217	0.251852
GLYCTK	0	-1.14439	-0.311217	0.252464
POLE4	0	-1.14224	-0.311217	0.253354
MT-CO1	0	-1.14079	-0.311217	0.253958
CSF3R	0	-1.13822	-0.311217	0.255027
KAT2A	0	-1.13764	-0.311217	0.255272
TMEM52B	0	-1.13545	-0.311217	0.256186
ARHGEF18	0	-1.13461	-0.311217	0.256539
KNSTRN	0	-1.13461	-0.311217	0.256539
TDRD7	0	-1.1346	-0.311217	0.256545
RMND1	0	-1.13438	-0.311217	0.256634
NMUR1	0	-1.13416	-0.311217	0.256726
FLT3	0	-1.13211	-0.311217	0.257589
NLRP6	0	-1.1311	-0.311217	0.258014
C1orf131	0	-1.13048	-0.311217	0.258274
CTC-534A2.2	0	-1.13001	-0.311217	0.258473
SLC20A2	0	-1.12877	-0.311217	0.258995
PDLIM5	0	-1.12868	-0.311217	0.259032
RNF5	0	-1.12806	-0.311217	0.259295
CDCA3	0	-1.12747	-0.311217	0.259544
FXR1	0	-1.1271	-0.311217	0.2597
FAM96A	0	-1.12695	-0.311217	0.259764
KTN1	0	-1.12438	-0.311217	0.260851
SPATA5	0	-1.1241	-0.311217	0.260969
PRDM2	0	-1.12314	-0.311217	0.261379
COL6A1	0	-1.12199	-0.311217	0.261866
SIGLEC10	0	-1.12199	-0.311217	0.261866
RP11-1002K11.1	0	-1.12176	-0.311217	0.261966
EGR3	0	-1.12131	-0.311217	0.262158
C2CD5	0	-1.12085	-0.311217	0.262352
HERPUD2	0	-1.11983	-0.311217	0.262786
LHFPL1	0	-1.1193	-0.311217	0.263013
RP5-1071N3.1	0	-1.11826	-0.311217	0.263457
RBM27	0	-1.11813	-0.311217	0.26351
GADD45G	0	-1.11655	-0.311217	0.264187
LUC7L3	0	-1.11601	-0.311217	0.264419
ODF3B	0	-1.1139	-0.311217	0.265322
CSNK1A1	0	-1.1127	-0.311217	0.265836
IKBKAP	0	-1.1125	-0.311217	0.265924
MGAT4A	0	-1.11152	-0.311217	0.266346
ANP32A	0	-1.11075	-0.311217	0.266676
PHLDA1	0	-1.10957	-0.311217	0.267184
PLSCR4	0	-1.10797	-0.311217	0.267876
ITGAX	0	-1.10647	-0.311217	0.268522
SUV39H1	0	-1.10572	-0.311217	0.268848
GBP5	0	-1.10566	-0.311217	0.268874
UBE2D3	0	-1.10518	-0.311217	0.269083
SNHG7	0	-1.10304	-0.311217	0.27001
PREP	0	-1.10259	-0.311217	0.270207
ACSL1	0	-1.10257	-0.311217	0.270214
THAP7-AS1	0	-1.10024	-0.311217	0.271226
UBALD2	0	-1.09922	-0.311217	0.271671
AFAP1L2	0	-1.09921	-0.311217	0.271676
ATG4A	0	-1.09917	-0.311217	0.271694
MOGS	0	-1.09782	-0.311217	0.272285
TNFSF13B	0	-1.09738	-0.311217	0.272475
USP4	0	-1.09712	-0.311217	0.272589
ATP6V1C1	0	-1.0971	-0.311217	0.272598
LRRC7	0	-1.09654	-0.311217	0.272842
SRRM2	0	-1.09555	-0.311217	0.273275
DUS2	0	-1.09448	-0.311217	0.273742
C12orf29	0	-1.09445	-0.311217	0.273757
IRF2	0	-1.0936	-0.311217	0.274132
PCYT1A	0	-1.09279	-0.311217	0.274486
FAM13B	0	-1.09212	-0.311217	0.274782
AL592183.1	0	-1.09153	-0.311217	0.275039
GPR35	0	-1.09088	-0.311217	0.275325
CDCA7L	0	-1.09016	-0.311217	0.275644
H2AFZ	0	-1.0894	-0.311217	0.275978
JAK2	0	-1.08896	-0.311217	0.27617
GALNT7	0	-1.08829	-0.311217	0.276466
NOL8	0	-1.08814	-0.311217	0.276532
TM9SF3	0	-1.08792	-0.311217	0.276631
MZB1	0	-1.08681	-0.311217	0.277121
GNG5	0	-1.08665	-0.311217	0.277193
SLC22A11	0	-1.08618	-0.311217	0.277401
SLAMF7	0	-1.08597	-0.311217	0.277492
SCOC	0	-1.08567	-0.311217	0.277623
RPS27	0	-1.08496	-0.311217	0.277939
RC3H2	0	-1.08484	-0.311217	0.277993
ZNF76	0	-1.08441	-0.311217	0.278185
PRPF4	0	-1.08403	-0.311217	0.278353
MIR497HG	0	-1.08383	-0.311217	0.278441
FGFR1OP	0	-1.08376	-0.311217	0.278472
SPTSSA	0	-1.08353	-0.311217	0.278573
RP11-372K14.2	0	-1.08306	-0.311217	0.278781
HLA-DRB5	0	-1.0821	-0.311217	0.27921
PLA2G6	0	-1.08165	-0.311217	0.27941
SCPEP1	0	-1.0814	-0.311217	0.279518
ZNF621	0	-1.08099	-0.311217	0.2797
POLR2A	0	-1.08022	-0.311217	0.280044
SRPK2	0	-1.07912	-0.311217	0.280536
ZADH2	0	-1.07883	-0.311217	0.280665
CCDC94	0	-1.07865	-0.311217	0.280744
TMC2	0	-1.07797	-0.311217	0.281048
CLEC4A	0	-1.07721	-0.311217	0.281386
FXYD2	0	-1.07619	-0.311217	0.281843
TRAK2	0	-1.07524	-0.311217	0.282269
PCCB	0	-1.07518	-0.311217	0.282294
USP5	0	-1.07505	-0.311217	0.282351
HEBP1	0	-1.07488	-0.311217	0.282429
RP11-611O2.1	0	-1.07476	-0.311217	0.282482
FECH	0	-1.07445	-0.311217	0.282623
TNIP1	0	-1.07311	-0.311217	0.28322
CNOT1	0	-1.07135	-0.311217	0.284011
MRPL44	0	-1.07106	-0.311217	0.284142
ALOX5	0	-1.07089	-0.311217	0.284219
WDR5	0	-1.07089	-0.311217	0.284219
WBP5	0	-1.07024	-0.311217	0.284511
NDFIP1	0	-1.06935	-0.311217	0.284913
EIF5A	0	-1.06898	-0.311217	0.28508
SMCHD1	0	-1.06813	-0.311217	0.285461
APH1B	0	-1.06771	-0.311217	0.28565
DDX23	0	-1.06697	-0.311217	0.285983
SUCLG2	0	-1.0667	-0.311217	0.286109
TADA3	0	-1.06629	-0.311217	0.286294
SLC27A4	0	-1.06382	-0.311217	0.287411
EGLN2	0	-1.06371	-0.311217	0.28746
NFYA	0	-1.06331	-0.311217	0.28764
CBX1	0	-1.06278	-0.311217	0.287881
RP5-1092A3.4	0	-1.06278	-0.311217	0.287881
IDI1	0	-1.06241	-0.311217	0.288051
PYCR2	0	-1.06159	-0.311217	0.288422
PTCD3	0	-1.06066	-0.311217	0.288843
PDIA4	0	-1.05944	-0.311217	0.289397
YWHAQ	0	-1.05892	-0.311217	0.289635
ZNF699	0	-1.05887	-0.311217	0.28966
KLHL12	0	-1.05838	-0.311217	0.289882
WDR72	0	-1.05838	-0.311217	0.289882
USP1	0	-1.05819	-0.311217	0.289971
SNRPD1	0	-1.05664	-0.311217	0.290676
ZNF613	0	-1.05513	-0.311217	0.291367
PRKACA	0	-1.05464	-0.311217	0.291588
TBC1D31	0	-1.05446	-0.311217	0.291675
REXO4	0	-1.0541	-0.311217	0.291839
RP11-362K14.5	0	-1.05402	-0.311217	0.291874
SMARCAL1	0	-1.05243	-0.311217	0.292602
MYSM1	0	-1.05234	-0.311217	0.292643
HIBADH	0	-1.05186	-0.311217	0.292863
FBP1	0	-1.05142	-0.311217	0.293066
C16orf87	0	-1.05097	-0.311217	0.293274
C5orf42	0	-1.05001	-0.311217	0.293713
LAPTM4B	0	-1.04981	-0.311217	0.293806
ZDBF2	0	-1.04933	-0.311217	0.294027
RNF2	0	-1.04929	-0.311217	0.294043
BCL2L12	0	-1.04914	-0.311217	0.294113
GIPC1	0	-1.04893	-0.311217	0.294212
MPRIP	0	-1.04721	-0.311217	0.295004
SLC26A3	0	-1.04685	-0.311217	0.295169
RP11-69E11.4	0	-1.04657	-0.311217	0.295299
C1QTNF6	0	-1.04576	-0.311217	0.295673
GCC2	0	-1.04566	-0.311217	0.295716
BAD	0	-1.04502	-0.311217	0.296015
C15orf52	0	-1.04454	-0.311217	0.296238
TTC17	0	-1.04287	-0.311217	0.297007
OST4	0	-1.04234	-0.311217	0.297255
IFNAR2	0	-1.04066	-0.311217	0.298032
CREB3L2	0	-1.04026	-0.311217	0.298219
NFKBID	0	-1.04015	-0.311217	0.298268
ATP1A1OS	0	-1.03992	-0.311217	0.298375
TWSG1	0	-1.03944	-0.311217	0.298601
PFKFB3	0	-1.03828	-0.311217	0.299141
SSBP2	0	-1.03709	-0.311217	0.299692
GATAD2B	0	-1.03701	-0.311217	0.299729
B4GALNT3	0	-1.03596	-0.311217	0.30022
RP11-299J3.8	0	-1.03559	-0.311217	0.300393
GRK5	0	-1.03542	-0.311217	0.300473
ZNF529	0	-1.03429	-0.311217	0.301
MAPKBP1	0	-1.03298	-0.311217	0.301615
MS4A1	0	-1.03274	-0.311217	0.301728
CASC7	0	-1.03037	-0.311217	0.302837
PLD1	0	-1.03031	-0.311217	0.302865
CDK6	0	-1.03029	-0.311217	0.302874
NRBP1	0	-1.03023	-0.311217	0.302904
TLN1	0	-1.02985	-0.311217	0.30308
ZNF44	0	-1.02955	-0.311217	0.303223
IGSF3	0	-1.02934	-0.311217	0.303319
EIF2B3	0	-1.02861	-0.311217	0.303662
FERMT1	0	-1.02822	-0.311217	0.303846
FTX	0	-1.02708	-0.311217	0.304384
ERMN	0	-1.02522	-0.311217	0.305259
VWA8	0	-1.02508	-0.311217	0.305326
GALM	0	-1.02502	-0.311217	0.305356
RPP30	0	-1.02456	-0.311217	0.305569
VPS53	0	-1.02426	-0.311217	0.30571
STAG2	0	-1.02386	-0.311217	0.305901
RP11-328K2.1	0	-1.02334	-0.311217	0.306146
ZNF250	0	-1.02314	-0.311217	0.30624
CISD2	0	-1.02295	-0.311217	0.306333
FAM118B	0	-1.02117	-0.311217	0.307172
PITPNC1	0	-1.021	-0.311217	0.307255
WIPI2	0	-1.02001	-0.311217	0.307723
RAI1	0	-1.01938	-0.311217	0.308024
ROCK2	0	-1.01837	-0.311217	0.308502
RP6-99M1.2	0	-1.0171	-0.311217	0.309104
ACTR3C	0	-1.01624	-0.311217	0.309515
RP11-829H16.3	0	-1.01522	-0.311217	0.310003
HVCN1	0	-1.01476	-0.311217	0.310218
RAB5C	0	-1.01453	-0.311217	0.310331
RPE	0	-1.01436	-0.311217	0.310412
ARHGAP25	0	-1.01405	-0.311217	0.310557
DGCR9	0	-1.01399	-0.311217	0.310586
CBX5	0	-1.01392	-0.311217	0.310622
PRR7	0	-1.01355	-0.311217	0.310797
HAUS2	0	-1.01252	-0.311217	0.311288
ABHD11	0	-1.01115	-0.311217	0.311943
AC011043.1	0	-1.01115	-0.311217	0.311943
AC023590.1	0	-1.01115	-0.311217	0.311943
AC114730.3	0	-1.01115	-0.311217	0.311943
AC147651.3	0	-1.01115	-0.311217	0.311943
ACADS	0	-1.01115	-0.311217	0.311943
ADAM22	0	-1.01115	-0.311217	0.311943
ADM	0	-1.01115	-0.311217	0.311943
AP001610.5	0	-1.01115	-0.311217	0.311943
ARHGEF40	0	-1.01115	-0.311217	0.311943
ARL2	0	-1.01115	-0.311217	0.311943
BRF2	0	-1.01115	-0.311217	0.311943
CA13	0	-1.01115	-0.311217	0.311943
CCDC147	0	-1.01115	-0.311217	0.311943
CCDC152	0	-1.01115	-0.311217	0.311943
CD302	0	-1.01115	-0.311217	0.311943
CDC26	0	-1.01115	-0.311217	0.311943
CDPF1	0	-1.01115	-0.311217	0.311943
CETN3	0	-1.01115	-0.311217	0.311943
CPT2	0	-1.01115	-0.311217	0.311943
CTD-2002J20.1	0	-1.01115	-0.311217	0.311943
CTD-2260A17.2	0	-1.01115	-0.311217	0.311943
CTD-2267D19.6	0	-1.01115	-0.311217	0.311943
CTD-2353F22.1	0	-1.01115	-0.311217	0.311943
DAB2	0	-1.01115	-0.311217	0.311943
DCBLD1	0	-1.01115	-0.311217	0.311943
DEPDC1B	0	-1.01115	-0.311217	0.311943
ENDOV	0	-1.01115	-0.311217	0.311943
EP400NL	0	-1.01115	-0.311217	0.311943
ERCC1	0	-1.01115	-0.311217	0.311943
ETHE1	0	-1.01115	-0.311217	0.311943
FAM57A	0	-1.01115	-0.311217	0.311943
FMO5	0	-1.01115	-0.311217	0.311943
FUNDC1	0	-1.01115	-0.311217	0.311943
GNAI1	0	-1.01115	-0.311217	0.311943
GPC4	0	-1.01115	-0.311217	0.311943
GPT2	0	-1.01115	-0.311217	0.311943
H3F3C	0	-1.01115	-0.311217	0.311943
HGF	0	-1.01115	-0.311217	0.311943
HM13-IT1	0	-1.01115	-0.311217	0.311943
HNRNPA1L2	0	-1.01115	-0.311217	0.311943
KIAA1984-AS1	0	-1.01115	-0.311217	0.311943
KMO	0	-1.01115	-0.311217	0.311943
LRRC40	0	-1.01115	-0.311217	0.311943
LY86	0	-1.01115	-0.311217	0.311943
MACC1	0	-1.01115	-0.311217	0.311943
MAEL	0	-1.01115	-0.311217	0.311943
MBOAT4	0	-1.01115	-0.311217	0.311943
MRPL45	0	-1.01115	-0.311217	0.311943
MRPL55	0	-1.01115	-0.311217	0.311943
MSRB1	0	-1.01115	-0.311217	0.311943
MYCBP	0	-1.01115	-0.311217	0.311943
NAB2	0	-1.01115	-0.311217	0.311943
NFATC4	0	-1.01115	-0.311217	0.311943
NMNAT1	0	-1.01115	-0.311217	0.311943
NUDT7	0	-1.01115	-0.311217	0.311943
NUP43	0	-1.01115	-0.311217	0.311943
PET112	0	-1.01115	-0.311217	0.311943
PGM1	0	-1.01115	-0.311217	0.311943
PLA2G4A	0	-1.01115	-0.311217	0.311943
PQLC2	0	-1.01115	-0.311217	0.311943
RAB38	0	-1.01115	-0.311217	0.311943
RCAN1	0	-1.01115	-0.311217	0.311943
RIBC2	0	-1.01115	-0.311217	0.311943
RNU6-1070P	0	-1.01115	-0.311217	0.311943
RP11-20I23.13	0	-1.01115	-0.311217	0.311943
RP11-274B21.8	0	-1.01115	-0.311217	0.311943
RP11-324O2.3	0	-1.01115	-0.311217	0.311943
RP11-413H22.2	0	-1.01115	-0.311217	0.311943
RP11-505P4.6	0	-1.01115	-0.311217	0.311943
RP11-574K11.31	0	-1.01115	-0.311217	0.311943
RP11-586L23.1	0	-1.01115	-0.311217	0.311943
RP13-216E22.4	0	-1.01115	-0.311217	0.311943
RP3-425P12.5	0	-1.01115	-0.311217	0.311943
RP4-635E18.8	0	-1.01115	-0.311217	0.311943
RP5-1136G13.2	0	-1.01115	-0.311217	0.311943
RPL39L	0	-1.01115	-0.311217	0.311943
SDHC	0	-1.01115	-0.311217	0.311943
SH2D4A	0	-1.01115	-0.311217	0.311943
SLC25A12	0	-1.01115	-0.311217	0.311943
SLC9A7	0	-1.01115	-0.311217	0.311943
SMAD9	0	-1.01115	-0.311217	0.311943
SMARCA1	0	-1.01115	-0.311217	0.311943
TAF5	0	-1.01115	-0.311217	0.311943
TGM1	0	-1.01115	-0.311217	0.311943
TMEM101	0	-1.01115	-0.311217	0.311943
TMEM136	0	-1.01115	-0.311217	0.311943
TRIM31	0	-1.01115	-0.311217	0.311943
TRIM34	0	-1.01115	-0.311217	0.311943
U91328.21	0	-1.01115	-0.311217	0.311943
USP46-AS1	0	-1.01115	-0.311217	0.311943
ZBED5-AS1	0	-1.01115	-0.311217	0.311943
ZBTB26	0	-1.01115	-0.311217	0.311943
ZCCHC4	0	-1.01115	-0.311217	0.311943
ZFP1	0	-1.01115	-0.311217	0.311943
ZNF132	0	-1.01115	-0.311217	0.311943
ZNF2	0	-1.01115	-0.311217	0.311943
ZNF211	0	-1.01115	-0.311217	0.311943
ZNF296	0	-1.01115	-0.311217	0.311943
ZNF534	0	-1.01115	-0.311217	0.311943
ZNF645	0	-1.01115	-0.311217	0.311943
ZNF793	0	-1.01115	-0.311217	0.311943
ZNF880	0	-1.01115	-0.311217	0.311943
C12orf5	0	-1.00887	-0.311217	0.313037
SETD7	0	-1.00872	-0.311217	0.313109
LRIG2	0	-1.00846	-0.311217	0.313234
C12orf73	0	-1.00834	-0.311217	0.31329
CHD2	0	-1.00766	-0.311217	0.313617
NCSTN	0	-1.00735	-0.311217	0.313768
TBL1XR1	0	-1.00643	-0.311217	0.314208
SIDT2	0	-1.00561	-0.311217	0.314605
CASZ1	0	-1.00498	-0.311217	0.314908
RP11-158K1.3	0	-1.00486	-0.311217	0.314962
COX5A	0	-1.00278	-0.311217	0.315965
ZNF585B	0	-1.00213	-0.311217	0.316281
KIF13A	0	-1.00186	-0.311217	0.316413
ZAP70	0	-1.00139	-0.311217	0.31664
ZKSCAN5	0	-1.00057	-0.311217	0.317036
STIP1	0	-1.0002	-0.311217	0.317215
NEAT1	0	-1.00007	-0.311217	0.317277
RP11-421F16.3	0	-0.999871	-0.311217	0.317373
GJA1	0	-0.999547	-0.311217	0.31753
USP25	0	-0.99873	-0.311217	0.317926
RP11-890B15.3	0	-0.997526	-0.311217	0.318509
NAALADL1	0	-0.997422	-0.311217	0.31856
MKLN1	0	-0.997149	-0.311217	0.318692
MGST3	0	-0.996607	-0.311217	0.318955
MT-ATP6	0	-0.9951	-0.311217	0.319687
HSF2	0	-0.993996	-0.311217	0.320225
NDUFAB1	0	-0.993173	-0.311217	0.320626
LINC00303	0	-0.991679	-0.311217	0.321354
IL8	0	-0.990905	-0.311217	0.321732
HLA-F-AS1	0	-0.990292	-0.311217	0.322031
FSIP2	0	-0.990005	-0.311217	0.322171
MBD4	0	-0.989555	-0.311217	0.322392
KIAA1143	0	-0.987498	-0.311217	0.323399
MAFK	0	-0.986791	-0.311217	0.323745
UTP3	0	-0.986158	-0.311217	0.324056
ENDOD1	0	-0.985867	-0.311217	0.324199
ATP10D	0	-0.985278	-0.311217	0.324488
BTAF1	0	-0.985205	-0.311217	0.324524
LINC01060	0	-0.985015	-0.311217	0.324617
C1orf52	0	-0.982997	-0.311217	0.325609
COL4A3BP	0	-0.9822	-0.311217	0.326001
ARRB1	0	-0.982193	-0.311217	0.326005
KIAA0922	0	-0.981937	-0.311217	0.326131
CAMK1D	0	-0.981425	-0.311217	0.326383
TMEM222	0	-0.980417	-0.311217	0.326881
CNOT11	0	-0.977722	-0.311217	0.328212
CCDC127	0	-0.977569	-0.311217	0.328287
SNHG14	0	-0.977389	-0.311217	0.328376
ESYT2	0	-0.977275	-0.311217	0.328433
ATCAY	0	-0.97649	-0.311217	0.328822
SMC4	0	-0.976018	-0.311217	0.329056
MTSS1L	0	-0.97556	-0.311217	0.329282
MICB	0	-0.975453	-0.311217	0.329336
NREP	0	-0.974954	-0.311217	0.329583
CEP85L	0	-0.974551	-0.311217	0.329783
GRK6	0	-0.974333	-0.311217	0.329891
SGSM2	0	-0.973342	-0.311217	0.330383
UNG	0	-0.972404	-0.311217	0.33085
B4GALT4	0	-0.970433	-0.311217	0.331831
SMIM12	0	-0.9703	-0.311217	0.331897
SPINK2	0	-0.970097	-0.311217	0.331998
NHLRC2	0	-0.969314	-0.311217	0.332389
ACACA	0	-0.968962	-0.311217	0.332564
ZNF74	0	-0.968844	-0.311217	0.332623
ENPP2	0	-0.968813	-0.311217	0.332638
RNF20	0	-0.967182	-0.311217	0.333453
LARS2	0	-0.967065	-0.311217	0.333512
RBFOX3	0	-0.965864	-0.311217	0.334112
RP11-282K24.3	0	-0.965507	-0.311217	0.334291
ALDOC	0	-0.964673	-0.311217	0.334709
SUZ12	0	-0.964488	-0.311217	0.334801
RP11-426C22.5	0	-0.963025	-0.311217	0.335535
PRRC2B	0	-0.962981	-0.311217	0.335557
EXOSC7	0	-0.961523	-0.311217	0.336289
LYPLA2	0	-0.960561	-0.311217	0.336773
CAMK2D	0	-0.959988	-0.311217	0.337061
CDC40	0	-0.959635	-0.311217	0.337239
EXO1	0	-0.95793	-0.311217	0.338098
ATP2B1	0	-0.957925	-0.311217	0.3381
KDM5B	0	-0.957921	-0.311217	0.338103
KIAA0930	0	-0.956934	-0.311217	0.338601
HSD17B12	0	-0.956624	-0.311217	0.338757
ADPGK-AS1	0	-0.956258	-0.311217	0.338942
RP11-4O1.2	0	-0.955179	-0.311217	0.339487
POLR3C	0	-0.954846	-0.311217	0.339656
WDR25	0	-0.954386	-0.311217	0.339888
ZNF326	0	-0.953696	-0.311217	0.340238
PRDM4	0	-0.953227	-0.311217	0.340475
SSH1	0	-0.953175	-0.311217	0.340501
SPATA6	0	-0.953056	-0.311217	0.340561
PRKX	0	-0.95177	-0.311217	0.341214
ZNF669	0	-0.951442	-0.311217	0.34138
AC011841.1	0	-0.951278	-0.311217	0.341463
BAG1	0	-0.951024	-0.311217	0.341592
RP11-617F23.1	0	-0.950554	-0.311217	0.341831
SCML2	0	-0.950554	-0.311217	0.341831
NCAPG	0	-0.95034	-0.311217	0.341939
PKD1	0	-0.950308	-0.311217	0.341956
SNAP29	0	-0.950049	-0.311217	0.342087
CCDC47	0	-0.949484	-0.311217	0.342375
CDCP1	0	-0.949226	-0.311217	0.342506
FCGR3A	0	-0.948326	-0.311217	0.342964
UNC119B	0	-0.947306	-0.311217	0.343483
MDN1	0	-0.947303	-0.311217	0.343484
HOOK3	0	-0.947199	-0.311217	0.343537
MRPL51	0	-0.947157	-0.311217	0.343559
ATP5F1	0	-0.946348	-0.311217	0.343971
AC004878.7	0	-0.946099	-0.311217	0.344098
AC016831.7	0	-0.946099	-0.311217	0.344098
AGPAT9	0	-0.946099	-0.311217	0.344098
ANKUB1	0	-0.946099	-0.311217	0.344098
APLP1	0	-0.946099	-0.311217	0.344098
C11orf80	0	-0.946099	-0.311217	0.344098
C9orf37	0	-0.946099	-0.311217	0.344098
C9orf53	0	-0.946099	-0.311217	0.344098
CCDC26	0	-0.946099	-0.311217	0.344098
CLDN22	0	-0.946099	-0.311217	0.344098
CTD-2013N24.2	0	-0.946099	-0.311217	0.344098
CTRL	0	-0.946099	-0.311217	0.344098
DNAJC30	0	-0.946099	-0.311217	0.344098
FAM149A	0	-0.946099	-0.311217	0.344098
FAM183A	0	-0.946099	-0.311217	0.344098
GCSH	0	-0.946099	-0.311217	0.344098
ITIH1	0	-0.946099	-0.311217	0.344098
JAGN1	0	-0.946099	-0.311217	0.344098
KLB	0	-0.946099	-0.311217	0.344098
LDB2	0	-0.946099	-0.311217	0.344098
LRG1	0	-0.946099	-0.311217	0.344098
LRRC63	0	-0.946099	-0.311217	0.344098
MECOM	0	-0.946099	-0.311217	0.344098
MIR146A	0	-0.946099	-0.311217	0.344098
MMAA	0	-0.946099	-0.311217	0.344098
NR3C2	0	-0.946099	-0.311217	0.344098
PPP1R13L	0	-0.946099	-0.311217	0.344098
PSG5	0	-0.946099	-0.311217	0.344098
RBP5	0	-0.946099	-0.311217	0.344098
RHOBTB2	0	-0.946099	-0.311217	0.344098
RN7SL103P	0	-0.946099	-0.311217	0.344098
RN7SL205P	0	-0.946099	-0.311217	0.344098
RN7SL34P	0	-0.946099	-0.311217	0.344098
RNA5SP185	0	-0.946099	-0.311217	0.344098
RNU7-187P	0	-0.946099	-0.311217	0.344098
RP11-13K12.5	0	-0.946099	-0.311217	0.344098
RP11-293M10.5	0	-0.946099	-0.311217	0.344098
RP11-303E16.5	0	-0.946099	-0.311217	0.344098
RP11-327F22.1	0	-0.946099	-0.311217	0.344098
RP11-475O6.1	0	-0.946099	-0.311217	0.344098
RP11-495P10.5	0	-0.946099	-0.311217	0.344098
RP11-565F19.2	0	-0.946099	-0.311217	0.344098
RP11-65J3.1	0	-0.946099	-0.311217	0.344098
RP11-677M14.3	0	-0.946099	-0.311217	0.344098
RP11-712B9.2	0	-0.946099	-0.311217	0.344098
RP11-804A23.1	0	-0.946099	-0.311217	0.344098
RP11-84A19.4	0	-0.946099	-0.311217	0.344098
RP11-85I21.1	0	-0.946099	-0.311217	0.344098
RP11-977G19.5	0	-0.946099	-0.311217	0.344098
RP13-514E23.1	0	-0.946099	-0.311217	0.344098
RP13-514E23.2	0	-0.946099	-0.311217	0.344098
RP3-434P1.6	0	-0.946099	-0.311217	0.344098
RP3-455J7.4	0	-0.946099	-0.311217	0.344098
RP4-564F22.5	0	-0.946099	-0.311217	0.344098
SLC16A5	0	-0.946099	-0.311217	0.344098
SLC35F3	0	-0.946099	-0.311217	0.344098
SNAP91	0	-0.946099	-0.311217	0.344098
TPO	0	-0.946099	-0.311217	0.344098
TRPV3	0	-0.946099	-0.311217	0.344098
ZNF229	0	-0.946099	-0.311217	0.344098
ATP6V1C2	0	-0.945883	-0.311217	0.344208
CIRH1A	0	-0.943522	-0.311217	0.345414
EIF3G	0	-0.943475	-0.311217	0.345438
INTS10	0	-0.943042	-0.311217	0.345659
ATP5B	0	-0.942611	-0.311217	0.34588
ESRRG	0	-0.942355	-0.311217	0.346011
ELP5	0	-0.942127	-0.311217	0.346128
LONP2	0	-0.941928	-0.311217	0.34623
VPS13B	0	-0.941804	-0.311217	0.346293
DBT	0	-0.941752	-0.311217	0.34632
LINC00664	0	-0.941059	-0.311217	0.346675
IQCD	0	-0.940976	-0.311217	0.346717
SNX19	0	-0.940802	-0.311217	0.346806
ZNF189	0	-0.939158	-0.311217	0.34765
TSPAN1	0	-0.939115	-0.311217	0.347672
SLAIN2	0	-0.938946	-0.311217	0.347759
DUSP6	0	-0.937982	-0.311217	0.348254
CORO7	0	-0.9379	-0.311217	0.348296
ZW10	0	-0.936273	-0.311217	0.349132
PLEKHO1	0	-0.936126	-0.311217	0.349209
PTPLB	0	-0.935705	-0.311217	0.349425
HPS5	0	-0.935568	-0.311217	0.349495
CNNM1	0	-0.935308	-0.311217	0.349629
GTSE1	0	-0.935273	-0.311217	0.349648
NOL11	0	-0.935058	-0.311217	0.349759
PPM1G	0	-0.934799	-0.311217	0.349892
CD8A	0	-0.934683	-0.311217	0.349952
MAGED2	0	-0.934041	-0.311217	0.350283
ESF1	0	-0.933889	-0.311217	0.350361
PBDC1	0	-0.932853	-0.311217	0.350896
NSD1	0	-0.932814	-0.311217	0.350916
SENP5	0	-0.932066	-0.311217	0.351302
TBCD	0	-0.930921	-0.311217	0.351895
SNRPD3	0	-0.930675	-0.311217	0.352022
PEBP1	0	-0.930472	-0.311217	0.352127
DAGLA	0	-0.930024	-0.311217	0.352359
EFHB	0	-0.930024	-0.311217	0.352359
EVI5	0	-0.930024	-0.311217	0.352359
PPAN	0	-0.929469	-0.311217	0.352646
DDA1	0	-0.929189	-0.311217	0.352791
RN7SL51P	0	-0.928451	-0.311217	0.353174
ADHFE1	0	-0.928383	-0.311217	0.353209
AL354718.1	0	-0.928383	-0.311217	0.353209
C11orf63	0	-0.928383	-0.311217	0.353209
CTD-2336O2.1	0	-0.928383	-0.311217	0.353209
CYS1	0	-0.928383	-0.311217	0.353209
DCLK2	0	-0.928383	-0.311217	0.353209
DDX28	0	-0.928383	-0.311217	0.353209
EPN3	0	-0.928383	-0.311217	0.353209
GSN-AS1	0	-0.928383	-0.311217	0.353209
LINC00365	0	-0.928383	-0.311217	0.353209
OGDHL	0	-0.928383	-0.311217	0.353209
PDGFD	0	-0.928383	-0.311217	0.353209
RECK	0	-0.928383	-0.311217	0.353209
RN7SL210P	0	-0.928383	-0.311217	0.353209
RP11-460I13.2	0	-0.928383	-0.311217	0.353209
RP11-4F22.2	0	-0.928383	-0.311217	0.353209
RP11-516J2.1	0	-0.928383	-0.311217	0.353209
TTC40	0	-0.928383	-0.311217	0.353209
UBALD1	0	-0.928383	-0.311217	0.353209
WASF1	0	-0.928383	-0.311217	0.353209
WASIR2	0	-0.928383	-0.311217	0.353209
PLRG1	0	-0.927785	-0.311217	0.353519
UCKL1	0	-0.927673	-0.311217	0.353577
LRRC16B	0	-0.926938	-0.311217	0.353959
PCDH7	0	-0.92688	-0.311217	0.353989
CYTH3	0	-0.926425	-0.311217	0.354225
CLPTM1L	0	-0.925753	-0.311217	0.354575
TMEM175	0	-0.924235	-0.311217	0.355364
CDCA5	0	-0.924222	-0.311217	0.355371
LRP6	0	-0.923827	-0.311217	0.355577
LSM14A	0	-0.923825	-0.311217	0.355577
HIVEP1	0	-0.923331	-0.311217	0.355835
ATP1B3	0	-0.923294	-0.311217	0.355854
EIF2A	0	-0.923281	-0.311217	0.355861
VAMP2	0	-0.922995	-0.311217	0.35601
EIF1AD	0	-0.922937	-0.311217	0.35604
TRIM33	0	-0.922408	-0.311217	0.356316
HMOX2	0	-0.921136	-0.311217	0.35698
GLCCI1	0	-0.920946	-0.311217	0.357079
ARHGEF26	0	-0.920218	-0.311217	0.357459
TJAP1	0	-0.919056	-0.311217	0.358066
GNB4	0	-0.918975	-0.311217	0.358108
GRAMD4	0	-0.91845	-0.311217	0.358383
MLPH	0	-0.91845	-0.311217	0.358383
RP11-96K19.5	0	-0.91845	-0.311217	0.358383
WDR62	0	-0.918312	-0.311217	0.358455
USP34	0	-0.91784	-0.311217	0.358703
TTC7A	0	-0.917838	-0.311217	0.358704
LINC00996	0	-0.91728	-0.311217	0.358996
RMDN3	0	-0.917257	-0.311217	0.359008
PIK3R5	0	-0.916156	-0.311217	0.359585
MT-RNR2	0	-0.915821	-0.311217	0.359761
DNAL1	0	-0.91579	-0.311217	0.359777
OTUD5	0	-0.915589	-0.311217	0.359882
MTERF	0	-0.915483	-0.311217	0.359938
LYSMD4	0	-0.915436	-0.311217	0.359963
CIB1	0	-0.915214	-0.311217	0.360079
DIS3L	0	-0.914386	-0.311217	0.360514
ZFYVE20	0	-0.913126	-0.311217	0.361176
AC007278.3	0	-0.91293	-0.311217	0.361279
SEPT11	0	-0.912555	-0.311217	0.361477
MRPS35	0	-0.912489	-0.311217	0.361511
ISG20	0	-0.91239	-0.311217	0.361564
ZBTB5	0	-0.912298	-0.311217	0.361612
ME2	0	-0.912077	-0.311217	0.361728
VKORC1L1	0	-0.911938	-0.311217	0.361801
FCHO1	0	-0.911839	-0.311217	0.361853
RP11-661A12.5	0	-0.910715	-0.311217	0.362446
MFGE8	0	-0.910483	-0.311217	0.362568
TMC7	0	-0.909952	-0.311217	0.362848
CRADD	0	-0.909385	-0.311217	0.363147
S1PR1	0	-0.909061	-0.311217	0.363318
TTLL3	0	-0.90844	-0.311217	0.363646
IGBP1	0	-0.907751	-0.311217	0.36401
WDR70	0	-0.907488	-0.311217	0.364149
PYCARD	0	-0.907466	-0.311217	0.36416
AC022819.3	0	-0.907319	-0.311217	0.364238
AC074391.1	0	-0.907319	-0.311217	0.364238
ADAMTSL5	0	-0.907319	-0.311217	0.364238
AL050316.1	0	-0.907319	-0.311217	0.364238
AP001469.7	0	-0.907319	-0.311217	0.364238
BBS1	0	-0.907319	-0.311217	0.364238
CTD-2636A23.2	0	-0.907319	-0.311217	0.364238
DFNA5	0	-0.907319	-0.311217	0.364238
HS3ST1	0	-0.907319	-0.311217	0.364238
IGFN1	0	-0.907319	-0.311217	0.364238
KAAG1	0	-0.907319	-0.311217	0.364238
KIAA0087	0	-0.907319	-0.311217	0.364238
LINC00840	0	-0.907319	-0.311217	0.364238
LINC00864	0	-0.907319	-0.311217	0.364238
LINC00961	0	-0.907319	-0.311217	0.364238
LRWD1	0	-0.907319	-0.311217	0.364238
MIR4301	0	-0.907319	-0.311217	0.364238
MIR4782	0	-0.907319	-0.311217	0.364238
PCDHGA7	0	-0.907319	-0.311217	0.364238
PEBP4	0	-0.907319	-0.311217	0.364238
PIEZO2	0	-0.907319	-0.311217	0.364238
PRSS8	0	-0.907319	-0.311217	0.364238
RP1-90L6.2	0	-0.907319	-0.311217	0.364238
RP11-17M24.1	0	-0.907319	-0.311217	0.364238
RP11-276H1.2	0	-0.907319	-0.311217	0.364238
RP11-432J24.6	0	-0.907319	-0.311217	0.364238
SMARCD3	0	-0.907319	-0.311217	0.364238
SNORD116-13	0	-0.907319	-0.311217	0.364238
SRGAP3-AS4	0	-0.907319	-0.311217	0.364238
ST5	0	-0.907319	-0.311217	0.364238
TMEM254	0	-0.907319	-0.311217	0.364238
TMEM26	0	-0.907319	-0.311217	0.364238
XKR7	0	-0.907319	-0.311217	0.364238
ZNF285	0	-0.907319	-0.311217	0.364238
AC003665.1	0	-0.907316	-0.311217	0.36424
MED12L	0	-0.907085	-0.311217	0.364362
PSMD11	0	-0.906766	-0.311217	0.364531
MRPL18	0	-0.906453	-0.311217	0.364696
CDC42EP4	0	-0.906264	-0.311217	0.364796
SRP19	0	-0.90609	-0.311217	0.364888
SNRNP70	0	-0.905437	-0.311217	0.365234
UROD	0	-0.905331	-0.311217	0.36529
FUK	0	-0.905313	-0.311217	0.365299
RP1	0	-0.905165	-0.311217	0.365378
HIATL1	0	-0.90504	-0.311217	0.365444
GTF2F2	0	-0.904448	-0.311217	0.365758
RP4-781K5.2	0	-0.903776	-0.311217	0.366114
PRKD2	0	-0.903456	-0.311217	0.366284
RP11-815J21.1	0	-0.902654	-0.311217	0.36671
ZNF71	0	-0.902284	-0.311217	0.366906
AC009065.1	0	-0.902191	-0.311217	0.366955
AC114877.1	0	-0.902191	-0.311217	0.366955
ADAM23	0	-0.902191	-0.311217	0.366955
CHRNB1	0	-0.902191	-0.311217	0.366955
EIF2B5-IT1	0	-0.902191	-0.311217	0.366955
GAB2	0	-0.902191	-0.311217	0.366955
KB-1507C5.3	0	-0.902191	-0.311217	0.366955
LINC01068	0	-0.902191	-0.311217	0.366955
LINGO1	0	-0.902191	-0.311217	0.366955
MGAT4C	0	-0.902191	-0.311217	0.366955
NDNF	0	-0.902191	-0.311217	0.366955
NUMBL	0	-0.902191	-0.311217	0.366955
RNLS	0	-0.902191	-0.311217	0.366955
RNU4ATAC7P	0	-0.902191	-0.311217	0.366955
RP1-71H24.1	0	-0.902191	-0.311217	0.366955
RP11-361F15.2	0	-0.902191	-0.311217	0.366955
RP11-38H17.1	0	-0.902191	-0.311217	0.366955
RP11-47L3.1	0	-0.902191	-0.311217	0.366955
RP11-87C12.2	0	-0.902191	-0.311217	0.366955
RP4-607I7.1	0	-0.902191	-0.311217	0.366955
RP5-1120P11.1	0	-0.902191	-0.311217	0.366955
S100Z	0	-0.902191	-0.311217	0.366955
SERPINA5	0	-0.902191	-0.311217	0.366955
SLAIN1	0	-0.902191	-0.311217	0.366955
TAS2R60	0	-0.902191	-0.311217	0.366955
TENM4	0	-0.902191	-0.311217	0.366955
TMEM178A	0	-0.902191	-0.311217	0.366955
TNS4	0	-0.902191	-0.311217	0.366955
TRBV4-2	0	-0.902191	-0.311217	0.366955
ZG16	0	-0.902191	-0.311217	0.366955
SRRD	0	-0.901639	-0.311217	0.367249
SLC38A2	0	-0.90161	-0.311217	0.367264
LHCGR	0	-0.901471	-0.311217	0.367338
RBFA	0	-0.900465	-0.311217	0.367873
PIK3AP1	0	-0.899921	-0.311217	0.368162
ZNF41	0	-0.899689	-0.311217	0.368286
IFITM1	0	-0.899532	-0.311217	0.368369
SYNGR1	0	-0.898773	-0.311217	0.368774
FAM78A	0	-0.898762	-0.311217	0.368779
PITPNB	0	-0.898185	-0.311217	0.369087
RBM22	0	-0.897928	-0.311217	0.369224
C1orf109	0	-0.897744	-0.311217	0.369322
C7orf73	0	-0.897053	-0.311217	0.369691
PTK2B	0	-0.896898	-0.311217	0.369773
CCL20	0	-0.896752	-0.311217	0.369851
FAM122C	0	-0.896111	-0.311217	0.370194
ZCCHC11	0	-0.895555	-0.311217	0.37049
AC104809.3	0	-0.895315	-0.311217	0.370619
C10orf32	0	-0.894606	-0.311217	0.370998
C2orf47	0	-0.894584	-0.311217	0.37101
FGFR1OP2	0	-0.894132	-0.311217	0.371251
TFAP4	0	-0.894011	-0.311217	0.371316
ARSJ	0	-0.89347	-0.311217	0.371605
PSRC1	0	-0.893461	-0.311217	0.37161
RP11-395A13.2	0	-0.893192	-0.311217	0.371755
AP2S1	0	-0.891692	-0.311217	0.372558
NKIRAS1	0	-0.890512	-0.311217	0.373191
MRPS23	0	-0.890313	-0.311217	0.373298
OPN3	0	-0.890313	-0.311217	0.373298
PLD4	0	-0.890313	-0.311217	0.373298
AC008781.7	0	-0.889399	-0.311217	0.373788
AF165138.7	0	-0.889399	-0.311217	0.373788
AKTIP	0	-0.889399	-0.311217	0.373788
BMP2	0	-0.889399	-0.311217	0.373788
CTA-384D8.35	0	-0.889399	-0.311217	0.373788
CTD-2270F17.1	0	-0.889399	-0.311217	0.373788
ELF5	0	-0.889399	-0.311217	0.373788
FN1	0	-0.889399	-0.311217	0.373788
HRC	0	-0.889399	-0.311217	0.373788
IL1R2	0	-0.889399	-0.311217	0.373788
KCNJ3	0	-0.889399	-0.311217	0.373788
MORC4	0	-0.889399	-0.311217	0.373788
RNU6-875P	0	-0.889399	-0.311217	0.373788
RP11-119F19.2	0	-0.889399	-0.311217	0.373788
RP11-158I9.5	0	-0.889399	-0.311217	0.373788
RP11-356J5.12	0	-0.889399	-0.311217	0.373788
RP11-54A4.2	0	-0.889399	-0.311217	0.373788
RP4-769N13.6	0	-0.889399	-0.311217	0.373788
SATL1	0	-0.889399	-0.311217	0.373788
SLC35A1	0	-0.889399	-0.311217	0.373788
ST7	0	-0.889399	-0.311217	0.373788
GBA2	0	-0.888423	-0.311217	0.374313
EPC2	0	-0.887757	-0.311217	0.374671
MKKS	0	-0.887359	-0.311217	0.374885
NEXN	0	-0.887359	-0.311217	0.374885
CLEC2B	0	-0.886967	-0.311217	0.375097
TXLNA	0	-0.886918	-0.311217	0.375123
CPSF4	0	-0.886753	-0.311217	0.375212
NEK8	0	-0.886137	-0.311217	0.375544
CCNB2	0	-0.885553	-0.311217	0.375858
TAMM41	0	-0.885462	-0.311217	0.375907
DDOST	0	-0.885013	-0.311217	0.376149
NOMO1	0	-0.884786	-0.311217	0.376272
NEURL4	0	-0.884786	-0.311217	0.376272
EFHC2	0	-0.884732	-0.311217	0.376301
ABCB4	0	-0.884718	-0.311217	0.376309
AC013480.2	0	-0.884718	-0.311217	0.376309
AC140912.1	0	-0.884718	-0.311217	0.376309
C1orf226	0	-0.884718	-0.311217	0.376309
CCL14	0	-0.884718	-0.311217	0.376309
CPVL	0	-0.884718	-0.311217	0.376309
DCLRE1B	0	-0.884718	-0.311217	0.376309
FMO2	0	-0.884718	-0.311217	0.376309
GHRL	0	-0.884718	-0.311217	0.376309
LINC00189	0	-0.884718	-0.311217	0.376309
LRRC1	0	-0.884718	-0.311217	0.376309
MUL1	0	-0.884718	-0.311217	0.376309
NUP62CL	0	-0.884718	-0.311217	0.376309
PALM2	0	-0.884718	-0.311217	0.376309
PCDHB11	0	-0.884718	-0.311217	0.376309
RNU6-734P	0	-0.884718	-0.311217	0.376309
RP1-12G14.7	0	-0.884718	-0.311217	0.376309
RP11-315I20.3	0	-0.884718	-0.311217	0.376309
RP11-361K17.2	0	-0.884718	-0.311217	0.376309
RP11-395P13.6	0	-0.884718	-0.311217	0.376309
RP11-515O17.2	0	-0.884718	-0.311217	0.376309
RP11-613D13.5	0	-0.884718	-0.311217	0.376309
RP11-689B22.2	0	-0.884718	-0.311217	0.376309
RP11-996F15.2	0	-0.884718	-0.311217	0.376309
RP4-598G3.1	0	-0.884718	-0.311217	0.376309
SMIM3	0	-0.884718	-0.311217	0.376309
TRMT5	0	-0.884718	-0.311217	0.376309
ZKSCAN7	0	-0.884718	-0.311217	0.376309
ZNF704	0	-0.884718	-0.311217	0.376309
QRICH1	0	-0.884571	-0.311217	0.376388
PSIP1	0	-0.883352	-0.311217	0.377046
DTX3	0	-0.883103	-0.311217	0.377181
CDK7	0	-0.88235	-0.311217	0.377588
DYM	0	-0.882059	-0.311217	0.377745
PUS1	0	-0.881683	-0.311217	0.377948
MFAP2	0	-0.881089	-0.311217	0.37827
DUS1L	0	-0.88068	-0.311217	0.378491
SPATA5L1	0	-0.880288	-0.311217	0.378704
PPARA	0	-0.879554	-0.311217	0.379101
CTD-3088G3.8	0	-0.879128	-0.311217	0.379332
DENND2C	0	-0.878824	-0.311217	0.379497
SPAG1	0	-0.878656	-0.311217	0.379588
AC005618.6	0	-0.878334	-0.311217	0.379763
CLDN4	0	-0.878334	-0.311217	0.379763
CTC-428H11.2	0	-0.878334	-0.311217	0.379763
FASTKD5	0	-0.878334	-0.311217	0.379763
LSMEM1	0	-0.878334	-0.311217	0.379763
RP11-318A15.2	0	-0.878334	-0.311217	0.379763
BDH2	0	-0.876841	-0.311217	0.380573
FAM21A	0	-0.876841	-0.311217	0.380573
STYXL1	0	-0.876467	-0.311217	0.380776
RP5-1160K1.6	0	-0.876381	-0.311217	0.380823
HEG1	0	-0.87629	-0.311217	0.380872
NDUFS8	0	-0.876139	-0.311217	0.380955
EEPD1	0	-0.875934	-0.311217	0.381066
AFAP1L1	0	-0.874923	-0.311217	0.381616
WDR36	0	-0.874274	-0.311217	0.381969
SGTB	0	-0.873953	-0.311217	0.382144
ZNF829	0	-0.873584	-0.311217	0.382345
TUG1	0	-0.873006	-0.311217	0.38266
SOCS5	0	-0.872929	-0.311217	0.382702
PDCD6IP	0	-0.87266	-0.311217	0.382849
KPNB1	0	-0.872523	-0.311217	0.382923
TTN	0	-0.87187	-0.311217	0.383279
ANXA4	0	-0.87147	-0.311217	0.383498
ANKRD42	0	-0.871073	-0.311217	0.383715
ZNF468	0	-0.870642	-0.311217	0.38395
C7orf26	0	-0.87054	-0.311217	0.384006
P4HTM	0	-0.870361	-0.311217	0.384103
CTD-2050I18.1	0	-0.86994	-0.311217	0.384333
SHC3	0	-0.86994	-0.311217	0.384333
TNNT2	0	-0.86994	-0.311217	0.384333
DTX2P1-UPK3BP1-PMS2P11	0	-0.869905	-0.311217	0.384352
SSFA2	0	-0.86989	-0.311217	0.38436
APLP2	0	-0.869748	-0.311217	0.384438
AC005003.1	0	-0.869712	-0.311217	0.384458
C1orf61	0	-0.869712	-0.311217	0.384458
GLIS1	0	-0.869712	-0.311217	0.384458
PADI2	0	-0.869712	-0.311217	0.384458
RN7SL735P	0	-0.869712	-0.311217	0.384458
RP1-28O10.1	0	-0.869712	-0.311217	0.384458
RP11-401P9.6	0	-0.869712	-0.311217	0.384458
RP11-484L8.1	0	-0.869712	-0.311217	0.384458
RP11-65J3.3	0	-0.869712	-0.311217	0.384458
RP11-867G23.8	0	-0.869712	-0.311217	0.384458
SSPO	0	-0.869712	-0.311217	0.384458
ULK3	0	-0.869712	-0.311217	0.384458
ZNF282	0	-0.869712	-0.311217	0.384458
POP7	0	-0.869106	-0.311217	0.384789
LFNG	0	-0.869022	-0.311217	0.384835
DOPEY1	0	-0.868899	-0.311217	0.384902
ZNF302	0	-0.868305	-0.311217	0.385227
ATP2B4	0	-0.8683	-0.311217	0.38523
GPR82	0	-0.86779	-0.311217	0.385509
SLC9A3R1	0	-0.867524	-0.311217	0.385655
GMIP	0	-0.866945	-0.311217	0.385972
CCDC71	0	-0.866498	-0.311217	0.386217
PRKAG1	0	-0.866359	-0.311217	0.386293
KDM1B	0	-0.86612	-0.311217	0.386424
RAMP1	0	-0.866095	-0.311217	0.386438
CELF2	0	-0.865801	-0.311217	0.386599
GNL3L	0	-0.865675	-0.311217	0.386668
CCDC158	0	-0.865453	-0.311217	0.38679
PITX2	0	-0.865436	-0.311217	0.386799
DSCAM	0	-0.865425	-0.311217	0.386805
MINK1	0	-0.865363	-0.311217	0.38684
ACP5	0	-0.865191	-0.311217	0.386934
PRR14L	0	-0.864821	-0.311217	0.387137
HRH1	0	-0.864521	-0.311217	0.387302
RFWD3	0	-0.864219	-0.311217	0.387468
ZSCAN29	0	-0.864148	-0.311217	0.387507
C6orf211	0	-0.864131	-0.311217	0.387516
GTF2H3	0	-0.863864	-0.311217	0.387663
CTD-2020K17.1	0	-0.863765	-0.311217	0.387717
C5	0	-0.863493	-0.311217	0.387867
CCDC34	0	-0.863493	-0.311217	0.387867
CLGN	0	-0.863493	-0.311217	0.387867
COL5A3	0	-0.863493	-0.311217	0.387867
DNMBP	0	-0.863493	-0.311217	0.387867
KLLN	0	-0.863493	-0.311217	0.387867
NIT1	0	-0.863493	-0.311217	0.387867
NPTX2	0	-0.863493	-0.311217	0.387867
NUDT6	0	-0.863493	-0.311217	0.387867
OIP5	0	-0.863493	-0.311217	0.387867
RIMKLB	0	-0.863493	-0.311217	0.387867
SNAI1	0	-0.863493	-0.311217	0.387867
NTM	0	-0.863007	-0.311217	0.388134
ERI3	0	-0.86296	-0.311217	0.388159
MORN3	0	-0.862786	-0.311217	0.388255
CAPS	0	-0.861987	-0.311217	0.388695
RP11-473M20.7	0	-0.861955	-0.311217	0.388712
NCR1	0	-0.861914	-0.311217	0.388735
HIST4H4	0	-0.861543	-0.311217	0.388939
GRHPR	0	-0.861	-0.311217	0.389238
PIF1	0	-0.86093	-0.311217	0.389277
CXCR3	0	-0.860805	-0.311217	0.389346
ANKRD36	0	-0.860547	-0.311217	0.389487
HCG27	0	-0.860171	-0.311217	0.389695
DCP1A	0	-0.859743	-0.311217	0.389931
CACNA2D1	0	-0.85968	-0.311217	0.389966
CHCHD4	0	-0.85968	-0.311217	0.389966
CTB-167B5.1	0	-0.85968	-0.311217	0.389966
CTSF	0	-0.85968	-0.311217	0.389966
EPB41L4A	0	-0.85968	-0.311217	0.389966
EXT1	0	-0.85968	-0.311217	0.389966
GNA12	0	-0.85968	-0.311217	0.389966
HIBCH	0	-0.85968	-0.311217	0.389966
HOXB2	0	-0.85968	-0.311217	0.389966
L1TD1	0	-0.85968	-0.311217	0.389966
RP11-24B19.3	0	-0.85968	-0.311217	0.389966
RP11-345M22.1	0	-0.85968	-0.311217	0.389966
RP11-388K2.1	0	-0.85968	-0.311217	0.389966
RP11-421L21.3	0	-0.85968	-0.311217	0.389966
RP11-573D15.9	0	-0.85968	-0.311217	0.389966
SCIN	0	-0.85968	-0.311217	0.389966
SNX21	0	-0.85968	-0.311217	0.389966
ZNF778	0	-0.85968	-0.311217	0.389966
ZSWIM6	0	-0.85968	-0.311217	0.389966
DCUN1D5	0	-0.859572	-0.311217	0.390025
ZBTB43	0	-0.859396	-0.311217	0.390122
PES1	0	-0.859217	-0.311217	0.390221
HYPK	0	-0.85831	-0.311217	0.390721
ALPK3	0	-0.858293	-0.311217	0.390731
AP001046.5	0	-0.858293	-0.311217	0.390731
BMP7	0	-0.858293	-0.311217	0.390731
COBL	0	-0.858293	-0.311217	0.390731
CTD-2284J15.1	0	-0.858293	-0.311217	0.390731
DCAF4L2	0	-0.858293	-0.311217	0.390731
FBLN1	0	-0.858293	-0.311217	0.390731
KRT82	0	-0.858293	-0.311217	0.390731
LINC00454	0	-0.858293	-0.311217	0.390731
LRRC26	0	-0.858293	-0.311217	0.390731
RNA5SP167	0	-0.858293	-0.311217	0.390731
RP11-237D3.1	0	-0.858293	-0.311217	0.390731
RP11-91I20.3	0	-0.858293	-0.311217	0.390731
RPH3A	0	-0.858293	-0.311217	0.390731
TRIM67	0	-0.858293	-0.311217	0.390731
VWC2L	0	-0.858214	-0.311217	0.390774
RNU11	0	-0.858036	-0.311217	0.390873
AP000692.10	0	-0.858032	-0.311217	0.390875
PTGDR2	0	-0.858009	-0.311217	0.390888
ZNF32	0	-0.858008	-0.311217	0.390888
PGM3	0	-0.857816	-0.311217	0.390994
TNFRSF18	0	-0.857513	-0.311217	0.391161
PTBP3	0	-0.857439	-0.311217	0.391202
PCNXL4	0	-0.856954	-0.311217	0.39147
AC007461.2	0	-0.85661	-0.311217	0.39166
UBASH3B	0	-0.856022	-0.311217	0.391986
CHM	0	-0.856015	-0.311217	0.391989
PDE6G	0	-0.855535	-0.311217	0.392255
FRG1	0	-0.855413	-0.311217	0.392323
FBXL2	0	-0.854348	-0.311217	0.392912
TMEM11	0	-0.854211	-0.311217	0.392988
AK5	0	-0.854074	-0.311217	0.393064
CPNE8	0	-0.853727	-0.311217	0.393256
MAFF	0	-0.853468	-0.311217	0.3934
ASXL3	0	-0.853058	-0.311217	0.393627
DOCK6	0	-0.852938	-0.311217	0.393694
RP11-1149O23.4	0	-0.85292	-0.311217	0.393704
HAVCR2	0	-0.852689	-0.311217	0.393832
RHBDD1	0	-0.851857	-0.311217	0.394294
ALOXE3	0	-0.851851	-0.311217	0.394297
ZC4H2	0	-0.851815	-0.311217	0.394317
SLC46A3	0	-0.851227	-0.311217	0.394643
DYNC1I1	0	-0.851086	-0.311217	0.394722
GDAP1	0	-0.851017	-0.311217	0.39476
IGSF6	0	-0.851017	-0.311217	0.39476
SUGP1	0	-0.851014	-0.311217	0.394761
TROAP	0	-0.850768	-0.311217	0.394898
LPXN	0	-0.850648	-0.311217	0.394965
C14orf28	0	-0.850645	-0.311217	0.394966
A2M-AS1	0	-0.850035	-0.311217	0.395306
ENGASE	0	-0.849786	-0.311217	0.395444
ANXA7	0	-0.849185	-0.311217	0.395778
SPARC	0	-0.848987	-0.311217	0.395889
SC5D	0	-0.848604	-0.311217	0.396102
SEMA4D	0	-0.848139	-0.311217	0.396361
TTI1	0	-0.847688	-0.311217	0.396612
ABCC3	0	-0.846959	-0.311217	0.397018
AL138815.2	0	-0.846959	-0.311217	0.397018
CCL3L3	0	-0.846959	-0.311217	0.397018
LINC00368	0	-0.846959	-0.311217	0.397018
LPPR1	0	-0.846959	-0.311217	0.397018
MUC19	0	-0.846959	-0.311217	0.397018
PHYHIP	0	-0.846959	-0.311217	0.397018
RAVER1	0	-0.846959	-0.311217	0.397018
RNA5SP210	0	-0.846959	-0.311217	0.397018
RP11-383C5.4	0	-0.846959	-0.311217	0.397018
RP11-627G23.1	0	-0.846959	-0.311217	0.397018
RP11-879F14.3	0	-0.846959	-0.311217	0.397018
RP5-1198O20.4	0	-0.846959	-0.311217	0.397018
SLC22A2	0	-0.846959	-0.311217	0.397018
TM4SF18	0	-0.846959	-0.311217	0.397018
XIRP2	0	-0.846959	-0.311217	0.397018
XXYLT1-AS2	0	-0.846959	-0.311217	0.397018
C6orf226	0	-0.845824	-0.311217	0.397651
S1PR3	0	-0.845779	-0.311217	0.397676
PHC2	0	-0.845375	-0.311217	0.397902
AHNAK2	0	-0.844041	-0.311217	0.398647
ANK1	0	-0.841999	-0.311217	0.399789
MT-TF	0	-0.841783	-0.311217	0.399909
CXorf40A	0	-0.840928	-0.311217	0.400388
STIM1	0	-0.840874	-0.311217	0.400419
XPR1	0	-0.840591	-0.311217	0.400577
KIF24	0	-0.839683	-0.311217	0.401086
C21orf119	0	-0.839114	-0.311217	0.401405
ABLIM1	0	-0.838195	-0.311217	0.401921
WNK1	0	-0.837766	-0.311217	0.402162
CTR9	0	-0.837683	-0.311217	0.402209
KTI12	0	-0.837068	-0.311217	0.402555
FANCC	0	-0.836982	-0.311217	0.402603
AC024132.1	0	-0.836835	-0.311217	0.402685
AC104777.2	0	-0.836835	-0.311217	0.402685
BCKDK	0	-0.836835	-0.311217	0.402685
C16orf74	0	-0.836835	-0.311217	0.402685
GPER1	0	-0.836835	-0.311217	0.402685
HLA-DQB2	0	-0.836835	-0.311217	0.402685
LINC00384	0	-0.836835	-0.311217	0.402685
LINC01033	0	-0.836835	-0.311217	0.402685
LINGO3	0	-0.836835	-0.311217	0.402685
MYT1	0	-0.836835	-0.311217	0.402685
RIBC1	0	-0.836835	-0.311217	0.402685
SHISA7	0	-0.836835	-0.311217	0.402685
SIL1	0	-0.836835	-0.311217	0.402685
SLC45A1	0	-0.836835	-0.311217	0.402685
TMEM213	0	-0.836835	-0.311217	0.402685
TRAV12-2	0	-0.836835	-0.311217	0.402685
UBAC2-AS1	0	-0.836835	-0.311217	0.402685
ZDHHC22	0	-0.836835	-0.311217	0.402685
CR1	0	-0.835495	-0.311217	0.403439
LSM4	0	-0.835097	-0.311217	0.403663
METTL6	0	-0.83494	-0.311217	0.403751
TNPO2	0	-0.83447	-0.311217	0.404016
RP11-473I1.10	0	-0.834071	-0.311217	0.404241
NDUFB1	0	-0.833958	-0.311217	0.404304
C3orf35	0	-0.833954	-0.311217	0.404307
CA12	0	-0.833954	-0.311217	0.404307
FBN3	0	-0.833954	-0.311217	0.404307
LINC00654	0	-0.833954	-0.311217	0.404307
NOTCH3	0	-0.833954	-0.311217	0.404307
NUDT18	0	-0.833954	-0.311217	0.404307
RNF122	0	-0.833954	-0.311217	0.404307
RP11-469N6.1	0	-0.833954	-0.311217	0.404307
RP11-471B22.2	0	-0.833954	-0.311217	0.404307
RP11-77K12.3	0	-0.833954	-0.311217	0.404307
RP11-830F9.7	0	-0.833954	-0.311217	0.404307
RP4-536B24.2	0	-0.833954	-0.311217	0.404307
SMC5-AS1	0	-0.833954	-0.311217	0.404307
TMEM63C	0	-0.833954	-0.311217	0.404307
ZNF730	0	-0.833954	-0.311217	0.404307
SNX18	0	-0.833907	-0.311217	0.404333
UTP14A	0	-0.833864	-0.311217	0.404357
KIRREL	0	-0.833835	-0.311217	0.404374
CCBE1	0	-0.833528	-0.311217	0.404547
AC007308.6	0	-0.832357	-0.311217	0.405207
ANKRD34C	0	-0.832357	-0.311217	0.405207
C1orf51	0	-0.832357	-0.311217	0.405207
CABYR	0	-0.832357	-0.311217	0.405207
KCND1	0	-0.832357	-0.311217	0.405207
LINC00284	0	-0.832357	-0.311217	0.405207
MIR663A	0	-0.832357	-0.311217	0.405207
MT1X	0	-0.832357	-0.311217	0.405207
NBPF18P	0	-0.832357	-0.311217	0.405207
PRSS45	0	-0.832357	-0.311217	0.405207
RP11-357H14.17	0	-0.832357	-0.311217	0.405207
RP11-501C14.5	0	-0.832357	-0.311217	0.405207
RP11-678G14.2	0	-0.832357	-0.311217	0.405207
RP11-766F14.2	0	-0.832357	-0.311217	0.405207
SIX4	0	-0.832357	-0.311217	0.405207
SLC25A30-AS1	0	-0.832357	-0.311217	0.405207
SOS1-IT1	0	-0.832357	-0.311217	0.405207
CKLF	0	-0.832044	-0.311217	0.405384
DDX20	0	-0.831922	-0.311217	0.405453
BPGM	0	-0.831885	-0.311217	0.405474
AFF2	0	-0.831696	-0.311217	0.405581
TBC1D2	0	-0.831696	-0.311217	0.405581
AC007040.5	0	-0.831602	-0.311217	0.405633
AC012307.3	0	-0.831602	-0.311217	0.405633
ADH1B	0	-0.831602	-0.311217	0.405633
CTD-2192J16.21	0	-0.831602	-0.311217	0.405633
ECHDC3	0	-0.831602	-0.311217	0.405633
FABP12	0	-0.831602	-0.311217	0.405633
FARS2	0	-0.831602	-0.311217	0.405633
H1FNT	0	-0.831602	-0.311217	0.405633
HIST1H3H	0	-0.831602	-0.311217	0.405633
KDELR1	0	-0.831602	-0.311217	0.405633
LINC00452	0	-0.831602	-0.311217	0.405633
MESP1	0	-0.831602	-0.311217	0.405633
RP11-265O12.1	0	-0.831602	-0.311217	0.405633
RP11-327I22.5	0	-0.831602	-0.311217	0.405633
RP11-421P23.2	0	-0.831602	-0.311217	0.405633
RP11-475I24.3	0	-0.831602	-0.311217	0.405633
RP11-503N18.1	0	-0.831602	-0.311217	0.405633
RP11-65L3.4	0	-0.831602	-0.311217	0.405633
RP11-798M19.6	0	-0.831602	-0.311217	0.405633
RP13-297E16.5	0	-0.831602	-0.311217	0.405633
SGK2	0	-0.831602	-0.311217	0.405633
SLC9C2	0	-0.831602	-0.311217	0.405633
SRPX	0	-0.831602	-0.311217	0.405633
UGT2A3	0	-0.831602	-0.311217	0.405633
RALGPS2	0	-0.831495	-0.311217	0.405694
WWOX	0	-0.831293	-0.311217	0.405808
CTD-2587M2.1	0	-0.831251	-0.311217	0.405832
EIF2S3	0	-0.831128	-0.311217	0.405902
TBC1D14	0	-0.830958	-0.311217	0.405997
PSMC5	0	-0.830844	-0.311217	0.406062
GUF1	0	-0.830543	-0.311217	0.406232
MAP7	0	-0.830511	-0.311217	0.40625
EPHA4	0	-0.829518	-0.311217	0.406811
ANAPC10	0	-0.829231	-0.311217	0.406974
TRAF3IP1	0	-0.82856	-0.311217	0.407353
TMEM220	0	-0.828466	-0.311217	0.407407
ASB7	0	-0.828345	-0.311217	0.407475
CDK12	0	-0.828299	-0.311217	0.407501
RSRC1	0	-0.828166	-0.311217	0.407576
KXD1	0	-0.827998	-0.311217	0.407672
CLIC1	0	-0.82793	-0.311217	0.40771
FOXJ2	0	-0.827611	-0.311217	0.407891
PDCD10	0	-0.827435	-0.311217	0.40799
FAIM	0	-0.826845	-0.311217	0.408325
RP11-231I16.1	0	-0.826707	-0.311217	0.408403
SSRP1	0	-0.826561	-0.311217	0.408486
CHMP3	0	-0.825947	-0.311217	0.408834
AC020571.3	0	-0.82555	-0.311217	0.409059
C4orf27	0	-0.82538	-0.311217	0.409156
TRIM39	0	-0.824684	-0.311217	0.409551
RP11-108P20.1	0	-0.824668	-0.311217	0.40956
NASP	0	-0.824317	-0.311217	0.409759
CDCA7	0	-0.82397	-0.311217	0.409956
AC010642.1	0	-0.823895	-0.311217	0.409999
AC074138.3	0	-0.823895	-0.311217	0.409999
FABP5	0	-0.823895	-0.311217	0.409999
FAM115A	0	-0.823895	-0.311217	0.409999
FAM196B	0	-0.823895	-0.311217	0.409999
FAM216A	0	-0.823895	-0.311217	0.409999
L2HGDH	0	-0.823895	-0.311217	0.409999
RBM4B	0	-0.823895	-0.311217	0.409999
RP1-265C24.8	0	-0.823895	-0.311217	0.409999
RP1-283E3.8	0	-0.823895	-0.311217	0.409999
NOB1	0	-0.823728	-0.311217	0.410094
ACKR2	0	-0.823681	-0.311217	0.410121
CTC-497E21.5	0	-0.823666	-0.311217	0.410129
CXCR5	0	-0.823666	-0.311217	0.410129
MAD2L1BP	0	-0.823666	-0.311217	0.410129
MIR34C	0	-0.823666	-0.311217	0.410129
MIR4781	0	-0.823666	-0.311217	0.410129
PTPRG	0	-0.823666	-0.311217	0.410129
PTPRK	0	-0.823666	-0.311217	0.410129
RP11-12C17.2	0	-0.823666	-0.311217	0.410129
RP11-531A24.5	0	-0.823666	-0.311217	0.410129
STARD4-AS1	0	-0.823666	-0.311217	0.410129
TAS2R10	0	-0.823666	-0.311217	0.410129
DNAJB4	0	-0.823281	-0.311217	0.410348
ADAMTS18	0	-0.822619	-0.311217	0.410725
AP006621.8	0	-0.822619	-0.311217	0.410725
DIRC2	0	-0.822619	-0.311217	0.410725
ELTD1	0	-0.822619	-0.311217	0.410725
FILIP1	0	-0.822619	-0.311217	0.410725
FRMPD1	0	-0.822619	-0.311217	0.410725
GSDMA	0	-0.822619	-0.311217	0.410725
HSD11B1	0	-0.822619	-0.311217	0.410725
LINC00222	0	-0.822619	-0.311217	0.410725
LINC00337	0	-0.822619	-0.311217	0.410725
PEX14	0	-0.822619	-0.311217	0.410725
PRKCG	0	-0.822619	-0.311217	0.410725
RN7SL377P	0	-0.822619	-0.311217	0.410725
RP11-159K7.2	0	-0.822619	-0.311217	0.410725
RP11-214K3.24	0	-0.822619	-0.311217	0.410725
RP11-419J16.1	0	-0.822619	-0.311217	0.410725
RP11-430C7.5	0	-0.822619	-0.311217	0.410725
RP11-439I14.2	0	-0.822619	-0.311217	0.410725
RP11-849H4.4	0	-0.822619	-0.311217	0.410725
RP4-756G23.5	0	-0.822619	-0.311217	0.410725
RP5-1042I8.7	0	-0.822619	-0.311217	0.410725
RUFY4	0	-0.822619	-0.311217	0.410725
TNS1	0	-0.822619	-0.311217	0.410725
XXbac-B476C20.17	0	-0.822619	-0.311217	0.410725
ZNF200	0	-0.822619	-0.311217	0.410725
RP11-793H13.11	0	-0.822427	-0.311217	0.410834
ZNF839	0	-0.822088	-0.311217	0.411027
AC005863.1	0	-0.821909	-0.311217	0.411129
SLC4A7	0	-0.821833	-0.311217	0.411172
RWDD1	0	-0.82164	-0.311217	0.411282
WASF2	0	-0.821203	-0.311217	0.41153
KDM2A	0	-0.821128	-0.311217	0.411573
ZCCHC2	0	-0.82066	-0.311217	0.41184
FAT2	0	-0.820524	-0.311217	0.411917
RP11-53B2.2	0	-0.819794	-0.311217	0.412333
PLEKHB2	0	-0.819652	-0.311217	0.412415
RP11-47I22.2	0	-0.819524	-0.311217	0.412487
GNB1L	0	-0.819469	-0.311217	0.412519
C17orf51	0	-0.819447	-0.311217	0.412532
C2CD4C	0	-0.819447	-0.311217	0.412532
C9orf9	0	-0.819447	-0.311217	0.412532
CTC-296K1.4	0	-0.819447	-0.311217	0.412532
CYR61	0	-0.819447	-0.311217	0.412532
FCGR2B	0	-0.819447	-0.311217	0.412532
LRRC6	0	-0.819447	-0.311217	0.412532
REPS2	0	-0.819447	-0.311217	0.412532
RGSL1	0	-0.819447	-0.311217	0.412532
ROBO2	0	-0.819447	-0.311217	0.412532
RP11-158H5.7	0	-0.819447	-0.311217	0.412532
RP4-737E23.2	0	-0.819447	-0.311217	0.412532
TMEM14A	0	-0.819447	-0.311217	0.412532
TMEM92	0	-0.819447	-0.311217	0.412532
DUSP23	0	-0.818651	-0.311217	0.412985
SNX6	0	-0.818159	-0.311217	0.413266
TRAPPC2L	0	-0.81771	-0.311217	0.413523
KATNB1	0	-0.816991	-0.311217	0.413934
RP11-1100L3.8	0	-0.816991	-0.311217	0.413934
ALKBH3	0	-0.816691	-0.311217	0.414105
COPS4	0	-0.816412	-0.311217	0.414265
PDGFA	0	-0.816388	-0.311217	0.414278
MICALL1	0	-0.816272	-0.311217	0.414345
ABI3BP	0	-0.815645	-0.311217	0.414703
DDX3X	0	-0.814935	-0.311217	0.41511
SNTB2	0	-0.814922	-0.311217	0.415117
TCAIM	0	-0.814686	-0.311217	0.415252
RP11-116O18.1	0	-0.814533	-0.311217	0.41534
IL12RB2	0	-0.814412	-0.311217	0.415409
FIG4	0	-0.813875	-0.311217	0.415717
SLC35E4	0	-0.81382	-0.311217	0.415748
CUX1	0	-0.8137	-0.311217	0.415817
DPY19L1	0	-0.813543	-0.311217	0.415907
TMEM208	0	-0.813263	-0.311217	0.416067
HES4	0	-0.81273	-0.311217	0.416373
ADAMTS5	0	-0.812167	-0.311217	0.416696
CFI	0	-0.812167	-0.311217	0.416696
DRAXIN	0	-0.812167	-0.311217	0.416696
FGB	0	-0.812167	-0.311217	0.416696
LRFN5	0	-0.812167	-0.311217	0.416696
NIPAL1	0	-0.812167	-0.311217	0.416696
NOS1AP	0	-0.812167	-0.311217	0.416696
PIP5K1C	0	-0.812167	-0.311217	0.416696
POLR3G	0	-0.812167	-0.311217	0.416696
RN7SKP124	0	-0.812167	-0.311217	0.416696
RP11-339B21.10	0	-0.812167	-0.311217	0.416696
RP11-381I15.1	0	-0.812167	-0.311217	0.416696
RP11-383C5.7	0	-0.812167	-0.311217	0.416696
RP11-488I20.9	0	-0.812167	-0.311217	0.416696
RP11-755B10.3	0	-0.812167	-0.311217	0.416696
RP11-80K21.3	0	-0.812167	-0.311217	0.416696
TPRG1	0	-0.812167	-0.311217	0.416696
TRBJ2-5	0	-0.812167	-0.311217	0.416696
VAT1L	0	-0.812167	-0.311217	0.416696
VIPR1-AS1	0	-0.812167	-0.311217	0.416696
ZNF761	0	-0.812167	-0.311217	0.416696
ZSCAN32	0	-0.812167	-0.311217	0.416696
MESDC1	0	-0.812133	-0.311217	0.416715
AC005000.2	0	-0.811633	-0.311217	0.417002
C8A	0	-0.811633	-0.311217	0.417002
OVOL2	0	-0.811633	-0.311217	0.417002
PRODH2	0	-0.811633	-0.311217	0.417002
UTS2	0	-0.811633	-0.311217	0.417002
AC005356.1	0	-0.811294	-0.311217	0.417197
ADAM29	0	-0.811294	-0.311217	0.417197
ARG2	0	-0.811294	-0.311217	0.417197
CD14	0	-0.811294	-0.311217	0.417197
CTD-2240E14.4	0	-0.811294	-0.311217	0.417197
HPCAL4	0	-0.811294	-0.311217	0.417197
HTN1	0	-0.811294	-0.311217	0.417197
IGHJ6	0	-0.811294	-0.311217	0.417197
LIPT1	0	-0.811294	-0.311217	0.417197
MTRF1L	0	-0.811294	-0.311217	0.417197
PNMA5	0	-0.811294	-0.311217	0.417197
PRTG	0	-0.811294	-0.311217	0.417197
RP11-118M9.3	0	-0.811294	-0.311217	0.417197
RP11-508M1.7	0	-0.811294	-0.311217	0.417197
SMIM21	0	-0.811294	-0.311217	0.417197
TAB3-AS2	0	-0.811294	-0.311217	0.417197
ULBP3	0	-0.811294	-0.311217	0.417197
ZNF574	0	-0.811294	-0.311217	0.417197
LIPA	0	-0.810955	-0.311217	0.417391
MAP4K2	0	-0.810844	-0.311217	0.417455
MPST	0	-0.810199	-0.311217	0.417826
SLC22A18	0	-0.808854	-0.311217	0.418599
FAM210B	0	-0.808615	-0.311217	0.418737
[truncated: 33,737 more rows]
